# Supplementary material for: Non-coding RNA regulation of Magang geese skeletal muscle maturation via the MAPK signaling pathway
Source: Front Physiol. 2024 Jan 19;14:1331974. doi: 10.3389/fphys.2023.1331974 (PMC10834734; doi:10.3389/fphys.2023.1331974)
Supplement: Supplementary file 1 [file DataSheet1.ZIP › Supplement/Table supplement.xlsx]

## Sheet: Table S1
Table S1 Primers used for quantitative Real-time PCR
Gene name	Primers(5′-3′)
GAPDH	F: GCTGATGCTCCCATGTTCGTGAT
	R: GTGGTGCAAGAGGCATTGCTGAC
CHD1	F: AGTGCATTGCAGAAGCAATATT
	R: GCCTCCTGTTTATTATAGAATTCAT
NFATC3	F: CTAAGCCCTAGACCAACATCAAG
	R: AGGAGAGAGAGAACCAGCATAG
DUSP5	F: TACCATCTGCATGGCGTATC
	R:GTAACTGTCCCATGAAACCAAAG
RPS6KA6	F: GGGATCCCTCAGAAGAAATTGA
	R: CAGCTCAGTGACGAGGTATATG
HOMER3	F: CCAGGACAACAACAACAAACTC
	R: TGTTTCCGTCTCCTCCTGATA
CD44	F: GATCATCGTTGCTGCTCTCT
	R: CTGCACCTTTGCCGTTATTG
Lnc.20287	F: CTCAGTGAACGACCGAGTTC
	R: GCTCTCAGATGTCTTGTTCTTCT
Lnc.21290.2	F: GAGCTGCAGCAAGGAGATAC
	R: GATGCTCAGGGCAAGATCTATT
Lnc.4265.4	F:TCCTGTTGCACCCATGAAA
	R: TCCAAACTACCAGATGAGTTGTC
Lnc.7233	F: GCCACACAGAGAATATTCGTTAGA
	R: TGGTGCCAATGTCACTTCTC
Lnc.8923	F: TCTGCTCCTGCTAGTACTTCT
	R: CTTCATCTGGAGGCACCTTT
miR-205a	RT:GTCGTATCCAGTGCAGGGTCCGAGGTATTCGCACTGGATACGACACAGAC
	F:TCCTTCATTCCACCGG
	R:AGTGCAGGGTCCGAGGTATT
miR-22-5p	RT:GTCGTATCCAGTGCAGGGTCCGAGGTATTCGCACTGGATACGACAAAGCT
	F:AGTTCTTCAGTGGCAA
	R:AGTGCAGGGTCCGAGGTATT
miR-199b-5p	RT:GTCGTATCCAGTGCAGGGTCCGAGGTATTCGCACTGGATACGACGAACAG
	F:CCCAGTGTTTAGACTA
	R:AGTGCAGGGTCCGAGGTATT
miR-30c-2-3p	RT:GTCGTATCCAGTGCAGGGTCCGAGGTATTCGCACTGGATACGACAGAGTA
	F:CTGGGAGAAGGCTGTT
	R:AGTGCAGGGTCCGAGGTATT
miR-20b-5p	RT:GTCGTATCCAGTGCAGGGTCCGAGGTATTCGCACTGGATACGACCTACCT
	F:CAAAGTGCTCATAGTG
	R:AGTGCAGGGTCCGAGGTATT
U6	RT:GTCGTATCCAGTGCAGGGTCCGAGGTATTCGCACTGGATACGACACGATA
	F:TGGAAATGCTTCTCTG
	R:AGTGCAGGGTCCGAGGTATT

## Sheet: Table S2
Table S2 Alignment information of valid reads with reference genome
Sample	Valid reads	Mapped reads	Unique Mapped reads	Multi Mapped reads
P3_1	81800100	72,397,182 (88.51%)	57,851,260 (70.72%)	14,545,922 (17.78%)
P3_2	68892586	62,059,233 (90.08%)	49,670,594 (72.10%)	12,388,639 (17.98%)
P3_3	72358742	65,161,697 (90.05%)	52,736,533 (72.88%)	12,425,164 (17.17%)
M3_1	72657630	62,805,278 (86.44%)	50,342,549 (69.29%)	12,462,729 (17.15%)
M3_2	67003172	58,881,274 (87.88%)	47,465,115 (70.84%)	11,416,159 (17.04%)
M3_3	90509214	79,927,718 (88.31%)	63,978,675 (70.69%)	15,949,043 (17.62%)

## Sheet: Table S3
Table S3 P3 vs M3 Different expression mRNAs
gene_name	transcript_id	FPKM.M3_1	FPKM.M3_2	FPKM.M3_3	FPKM.P3_1	FPKM.P3_2	FPKM.P3_3	fc	log2(fc)	pval	qval	regulation	significant
LOC106048003	XM_013199767.1	2519.24	1943.6	1826.09	9.39676	4.86407	8.38885	277.661	8.11718	4.78674e-89	2.7369e-85	up	yes
GATM	XM_013192762.1	0.581989	0.396055	0.389593	72.6296	96.492	95.2256	0.00517364	-7.59461	4.08505e-82	1.16785e-78	down	yes
TNC	XM_013182859.1;XM_013182856.1;XM_013182857.1;XM_013182860.1;XM_013182858.1	24.6944	19.9662	17.4072	0.324602	0.345736	0.316469	62.8976	5.97493	1.3205e-78	2.83131e-75	up	yes
DNAJA4	XM_013177576.1	92.0818	82.0552	87.5778	1.66482	1.2214	1.13866	65.0244	6.02291	6.08182e-77	1.04322e-73	up	yes
HSPA2	XM_013183105.1	1593.84	1203.03	1221	27.8462	17.0762	18.3268	63.5245	5.98924	7.07464e-66	8.66795e-63	up	yes
LOC106032603	XR_001204951.1	2.19698	2.42715	2.16478	0.0136315	0.0187136	0.00812937	167.733	7.39003	4.96044e-64	5.3179e-61	up	yes
KLHL40;HHATL	XM_013182370.1;XM_013182524.1	361.524	271.158	284.156	9.11222	6.87402	8.31014	37.7356	5.23785	5.5615e-64	5.61155e-61	up	yes
GLIS3	XM_013198855.1	1.72076	1.51359	1.33406	0.0124518	0.011827	0.0265466	89.8845	6.49	6.41791e-63	5.79402e-60	up	yes
TRAF3	XM_013198251.1;XM_013198249.1;XM_013198247.1;XM_013198245.1;XM_013198246.1;XM_013198254.1;XM_013198256.1;XM_013198252.1;XM_013198250.1;XM_013198257.1;XM_013198248.1;XM_013198255.1	17.7373	17.3091	17.2604	0.735999	0.836908	0.70274	22.9854	4.52265	3.83075e-61	3.28544e-58	up	yes
MYH7B	XM_013199388.1	0.168396	0.115474	0.18347	57.9926	28.1478	27.4408	0.0041146	-7.92503	4.94655e-61	4.04039e-58	down	yes
LRRC3B	XM_013172023.1;XM_013172021.1;XM_013172024.1;XR_001203658.1;XR_001203656.1;XM_013172020.1;XM_013172022.1;XM_013172019.1;XR_001203657.1;XM_013172025.1;XR_001203655.1	4.52453	4.28835	3.65312	0.128535	0.173666	0.118833	29.6081	4.88792	1.6959e-55	1.21207e-52	up	yes
LOC106041042	XM_013189267.1	18.9334	16.6792	7.60853	0.0001	0.0001	0.0001	144070	17.1364	6.12444e-55	4.2021e-52	up	yes
LOC106038129	XM_013184417.1;XM_013184415.1;XM_013184416.1	0.12789	0.106776	0.0290107	163.833	160.571	65.3882	0.000676454	-10.5297	1.4373e-54	9.48232e-52	down	yes
MYL3	XM_013182523.1	1.05854	0.339078	0.886916	253.081	192.73	154.061	0.00380836	-8.03661	7.6551e-54	4.52786e-51	down	yes
LOC106036121	XR_001207103.1	0.11173	0.140938	0.145724	4.537	4.80431	4.82355	0.0281254	-5.15198	8.55447e-54	4.89116e-51	down	yes
ABTB2	XM_013194632.1;XM_013194650.1;XM_013194640.1	6.53745	5.92437	5.643	0.327271	0.371929	0.353992	17.1904	4.10353	6.56059e-52	3.41012e-49	up	yes
LOC106047000	XR_001213562.1	9.17782	9.04024	9.31273	0.474809	0.56959	0.56684	17.0867	4.0948	2.38548e-50	1.1059e-47	up	yes
LOC106036392	XM_013181796.1	24.3904	23.3186	13.8233	0.253049	0.0742307	0.114726	139.212	7.12114	2.81309e-50	1.26982e-47	up	yes
ARC	XM_013190952.1	2.28619	1.58933	1.87897	0.021209	0.008357	0.027355	101.096	6.65958	5.6803e-50	2.49831e-47	up	yes
ACVR2B	XM_013182388.1	0.076578	0.0577263	0.0541207	2.41309	3.20753	2.49423	0.0232198	-5.4285	1.51788e-49	6.35031e-47	down	yes
MYL10	XM_013189965.1;XM_013189966.1;XM_013189967.1;XM_013189964.1;XM_013189970.1;XM_013189963.1;XM_013189969.1;XM_013189972.1;XM_013189962.1;XM_013189971.1;XM_013189973.1;XM_013189968.1	0.0455621	0.0285612	0.0669604	10.3402	5.98364	4.88008	0.00665367	-7.23163	6.94581e-48	2.59003e-45	down	yes
HSPH1	XM_013189424.1	24.7452	22.0651	30.8764	1.51917	1.2195	1.35073	18.9971	4.2477	1.35315e-45	4.73685e-43	up	yes
FBXO32	XM_013185033.1	3.94692	2.42052	1.57558	172.782	200.099	261.709	0.0125168	-6.31999	1.77057e-45	6.07412e-43	down	yes
LOC106044710;C1D;LOC106044715	XR_001212438.1;XM_013194896.1;XR_001212440.1;XR_001212437.1;XM_013194897.1;XR_001212441.1	0.0881216	0.124282	0.135707	2.94998	3.68172	3.46642	0.0344728	-4.8584	5.05103e-45	1.69883e-42	down	yes
GRAMD4	XM_013190765.1;XM_013190762.1;XM_013190758.1;XM_013190763.1;XM_013190759.1;XM_013190761.1;XM_013190764.1;XM_013190760.1	7.103	6.67757	7.33848	0.548082	0.601461	0.480319	12.9576	3.69572	2.93995e-44	9.33871e-42	up	yes
FOS	XM_013185550.1	49.4296	42.4915	40.6119	1.80837	2.77882	2.60867	18.418	4.20304	9.18388e-44	2.81306e-41	up	yes
LOC106034231	XR_001205871.1;XR_001205873.1;XR_001205870.1;XR_001205872.1;XR_001205874.1	0.931753	1.24992	0.907226	0.0188015	0.0177791	0.0100017	66.3106	6.05117	9.5567e-44	2.8759e-41	up	yes
HSPA8	XM_013187256.1	1055.28	852.256	939.356	52.2532	30.3854	53.4019	20.9268	4.38728	1.77567e-43	5.16239e-41	up	yes
CPTP	XM_013194713.1	0.0001	0.0001	0.0001	1.5945	1.63834	1.79981	5.96108e-05	-14.0341	1.98105e-43	5.66348e-41	down	yes
FLNC	XM_013201031.1	851.117	632.287	690.045	46.6792	27.5867	32.9529	20.2712	4.34136	4.5633e-43	1.22304e-40	up	yes
MSN;LOC106045559	XM_013196115.1;XM_013196121.1;XM_013196122.1;XM_013196116.1;XM_013196120.1	29.828	26.2434	22.9463	2.05748	1.59295	1.99834	13.9885	3.80617	5.41961e-43	1.43019e-40	up	yes
TNNI3K	XM_013193095.1	0.011414	0.0001	0.0001	1.56148	1.24101	1.24429	0.00286993	-8.44477	1.92373e-41	4.99965e-39	down	yes
IRF5	XM_013201035.1	3.45245	5.08626	6.09561	0.0791295	0.0001	0.0322452	131.279	7.0365	5.99999e-41	1.49156e-38	up	yes
PPM1E	XM_013196526.1;XM_013196528.1;XM_013196530.1;XM_013196529.1;XM_013196527.1	4.76186	6.02321	4.50763	0.29302	0.292171	0.149096	20.8266	4.38035	2.95526e-40	7.24165e-38	up	yes
IGF1	XM_013181061.1	0.091393	0.142316	0.104496	0.461412	0.566232	0.473149	0.225351	-2.14976	7.67453e-08	6.07896e-07	down	yes
ABRA	XM_013179973.1	66.4464	71.7962	77.2299	5.75807	5.74401	7.8178	11.1529	3.47935	8.22911e-39	1.85729e-36	up	yes
LOC106043483	XR_001211700.1	0.0175338	0.035432	0.0368037	2.84727	1.34136	2.92513	0.0126192	-6.30824	1.32371e-38	2.94878e-36	down	yes
LOC106030023	XR_001203490.1;XR_001203491.1	0.012184	0.006373	0.018855	0.844855	1.2891	1.53561	0.0101952	-6.61596	1.4611e-38	3.2131e-36	down	yes
CSRP3	XM_013177627.1;XM_013177626.1	76.8546	60.0274	82.219	4.88008	5.35649	7.12062	12.6231	3.65799	1.14346e-37	2.42145e-35	up	yes
CHST9	XM_013183585.1;XM_013183587.1;XM_013183586.1;XM_013183588.1	0.0754609	0.11144	0.0602369	2.65332	4.86039	4.48182	0.0206025	-5.60104	1.79467e-37	3.75414e-35	down	yes
LOC106041829;ARPP21	XR_001210734.1;XM_013190487.1;XM_013190478.1;XM_013190483.1;XR_001210735.1;XM_013190482.1;XM_013190486.1;XM_013190480.1;XM_013190481.1;XM_013190479.1;XM_013190477.1;XM_013190485.1	0.121625	0.119169	0.187	2.76743	4.40084	3.65716	0.0395175	-4.66136	2.53637e-37	5.24173e-35	down	yes
RGCC	XM_013179713.1	21.499	19.4253	22.9893	1.54862	2.2185	1.67322	11.7481	3.55435	2.89981e-37	5.85182e-35	up	yes
BIRC2	XM_013178135.1	48.9382	45.4314	47.5823	5.11287	5.17604	5.07693	9.23815	3.2076	3.82661e-37	7.6323e-35	up	yes
PM20D2	XM_013180061.1	0.920132	0.872615	0.882466	12.0703	18.1445	16.0944	0.0577685	-4.11357	1.10356e-36	2.15106e-34	down	yes
GRID1	XM_013174400.1	1.90944	1.82069	1.69189	0.1302	0.0950615	0.140223	14.8352	3.89095	1.78478e-36	3.4016e-34	up	yes
COLQ	XM_013171936.1	0.0275603	0.0470947	0.0300924	3.58575	2.34389	1.38538	0.0143195	-6.12587	1.8677e-36	3.48415e-34	down	yes
HSP90AA1	XM_013198244.1	346.557	305.881	353.116	34.5611	27.7304	37.0434	10.1229	3.33955	1.88903e-36	3.48415e-34	up	yes
CYR61	XM_013177907.1	126.534	85.9814	91.4176	6.45511	4.59179	7.78583	16.1385	4.01244	2.64683e-36	4.8299e-34	up	yes
FBN3	XM_013195276.1;XM_013195277.1;XM_013195274.1;XM_013195280.1;XM_013195278.1;XM_013195275.1	0.0409328	0.0486476	0.0482554	1.66118	1.05585	1.26078	0.0346513	-4.85095	5.43521e-36	9.51329e-34	down	yes
LOC106034392	XM_013178517.1	0.19056	0.137242	0.27766	5.08628	7.17981	6.18177	0.0328202	-4.92927	7.02616e-36	1.21737e-33	down	yes
LOC106031486;LOC106031488;LOC106031487	XR_001204301.1;XR_001204302.1;XR_001204304.1;XR_001204303.1;XR_001204300.1	0.0366403	0.0431784	0.0508666	2.58886	2.31	1.08597	0.0218361	-5.51714	7.92087e-36	1.35867e-33	down	yes
PISD	XM_013173690.1;XM_013173689.1;XM_013173688.1;XM_013173691.1;XM_013173687.1	10.3565	8.16896	9.06265	0.887775	0.87797	0.932369	10.225	3.35403	1.14602e-35	1.94631e-33	up	yes
LOC106043423	XR_001211670.1	3.59952	3.21142	1.50147	0.0946907	0.126415	0.0772456	27.8611	4.80018	1.83238e-35	3.02219e-33	up	yes
ZNF385D;LOC106030274	XM_013171979.1;XM_013171981.1;XR_001203628.1;XM_013171980.1	8.25871	5.95983	5.51418	0.608688	0.586452	0.622456	10.8565	3.44049	2.16707e-35	3.54016e-33	up	yes
RUNX1	XM_013192846.1	7.78098	7.66048	4.42294	0.392596	0.428129	0.242432	18.6843	4.22376	1.18144e-34	1.87641e-32	up	yes
TBC1D9	XM_013197793.1;XM_013197791.1;XM_013197795.1;XM_013197794.1;XM_013197792.1	3.18038	2.82177	2.03668	0.170935	0.139121	0.117627	18.7963	4.23237	1.49601e-34	2.35422e-32	up	yes
SLC7A3	XM_013183262.1	10.7189	7.80842	9.20678	0.513725	0.291903	0.201414	27.5402	4.78346	2.3943e-34	3.73358e-32	up	yes
TNFRSF6B	XM_013188862.1	9.39597	9.18043	3.43721	0.127505	0.051455	0.112054	75.6445	6.24116	3.89504e-34	6.01906e-32	up	yes
CPED1	XM_013194592.1;XM_013194594.1;XM_013194593.1	5.57385	4.89174	5.06744	0.449296	0.652693	0.594536	9.1558	3.19469	1.25792e-33	1.87627e-31	up	yes
MLLT6	XM_013200406.1	19.7109	20.6266	13.9432	1.93673	1.90493	1.6061	9.96385	3.3167	1.59878e-33	2.36413e-31	up	yes
XIRP1;LOC106036801	XM_013182498.1;XM_013182385.1	158.069	146.391	229.674	4.01782	2.77642	8.47207	34.9878	5.12878	1.64834e-33	2.41658e-31	up	yes
BAG3	XM_013195611.1	68.6493	70.5187	67.4362	5.336	5.61108	8.91583	10.4015	3.37872	2.41187e-33	3.506e-31	up	yes
LOC106043489	XR_001211707.1	0.0168992	0.0259206	0.0120985	1.68772	0.792152	1.78336	0.0128818	-6.27852	4.08234e-33	5.8844e-31	down	yes
ANXA13	XM_013185057.1	0.0173534	0.00696323	0.0262546	0.975398	1.08089	1.53011	0.0141008	-6.14808	4.72236e-33	6.69444e-31	down	yes
TMEM151B	XM_013200092.1	1.1499	0.850567	1.64142	0.0122958	0.0366999	0.0379004	41.9108	5.38925	5.56108e-33	7.81878e-31	up	yes
HERC4;PBLD	XM_013173214.1;XM_013173189.1;XM_013173207.1;XM_013173227.1;XM_013173198.1;XR_001204105.1	23.3971	24.5814	21.65	2.01383	1.84484	3.04722	10.0825	3.33378	6.55244e-33	9.13773e-31	up	yes
COL4A5	XM_013185109.1	0.430011	0.548448	0.420968	6.80489	6.72168	6.17808	0.0710202	-3.81563	1.04827e-32	1.41582e-30	down	yes
LOC106033113	XR_001205195.1	0.0001	0.0001	0.0001	0.937637	2.82836	1.28737	5.93664e-05	-14.04	1.21972e-32	1.63452e-30	down	yes
ZDHHC22	XM_013185727.1	3.33338	2.54882	2.28376	0.149854	0.0591033	0.106511	25.8853	4.69406	1.76715e-32	2.29636e-30	up	yes
PRKCQ	XM_013185483.1;XM_013185485.1;XM_013185484.1;XM_013185486.1	54.1316	55.8679	58.5546	4.36534	6.0944	7.31826	9.48104	3.24505	1.80035e-32	2.3219e-30	up	yes
ATXN7	XM_013180300.1	13.9472	14.2522	11.6434	1.77572	1.57605	1.46219	8.27652	3.04902	2.97619e-32	3.75372e-30	up	yes
PDE4D	XM_013180534.1;XM_013180535.1;XM_013180537.1;XM_013180536.1;XM_013180538.1	7.17086	7.52604	9.23355	0.750138	0.963056	0.967093	8.92832	3.15839	3.6161e-32	4.52751e-30	up	yes
KLHL38	XM_013185055.1;XM_013185054.1	0.423574	0.47956	0.234595	10.0363	11.8608	21.7656	0.0260572	-5.26217	4.04998e-32	5.03401e-30	down	yes
LOC106032556	XR_001204921.1	6.55545	5.33247	4.40447	0.0001	0.142921	0.0001	113.836	6.83082	4.12872e-32	5.09496e-30	up	yes
ACE	XM_013196808.1	0.324377	0.245686	0.237345	5.96641	6.14269	4.55002	0.0484664	-4.36687	4.76318e-32	5.83592e-30	down	yes
FOXP2	XM_013190795.1	0.0839242	0.132248	0.0990019	1.74779	1.94818	1.4989	0.0606701	-4.04287	4.84764e-32	5.89728e-30	down	yes
HSPB8	XM_013173827.1	373.062	278.983	302.868	23.5045	12.5605	26.1324	15.3529	3.94044	7.21449e-32	8.47964e-30	up	yes
RPL3L	XM_013174970.1;XM_013174972.1;XM_013174971.1	48.3174	45.7794	45.556	1.62415	4.09712	2.90727	16.185	4.01658	8.19574e-32	9.56337e-30	up	yes
LOC106041602	XM_013190168.1;XM_013190167.1	1.44958	1.34615	0.69981	0.0150949	0.0226506	0.0354415	47.7617	5.57778	1.45216e-31	1.61746e-29	up	yes
MSTN	XM_013178647.1	8.90877	9.10351	12.7166	0.728416	0.816913	0.382585	15.939	3.99449	1.46873e-31	1.62536e-29	up	yes
DNAJA1	XM_013187974.1	54.0708	51.7026	50.5041	7.82409	7.0188	7.21856	7.08374	2.82451	1.62046e-31	1.78177e-29	up	yes
KHDRBS3	XM_013192650.1;XM_013192648.1;XM_013192646.1;XR_001211606.1;XM_013192647.1;XM_013192649.1	7.849	7.732	10.5983	0.943471	0.864438	0.595167	10.8941	3.44547	1.66833e-31	1.82273e-29	up	yes
LOC106039990;NABP1	XM_013187546.1;XR_001209612.1;XR_001209613.1;XR_001209615.1;XR_001209608.1;XR_001209607.1;XR_001209616.1;XR_001209606.1;XR_001209617.1;XM_013187440.1;XR_001209609.1;XR_001209614.1;XR_001209610.1;XR_001209618.1;XR_001209611.1	9.17598	6.71389	6.59277	0.948174	0.824533	0.891785	8.43787	3.07688	2.33641e-31	2.52053e-29	up	yes
TIPARP	XM_013193029.1	22.4767	21.4434	10.4917	1.49789	1.08261	1.12429	14.6869	3.87645	3.97622e-31	4.26275e-29	up	yes
IGFN1	XM_013196658.1;XM_013196659.1;XM_013196649.1;XM_013196653.1;XM_013196660.1;XM_013196656.1;XM_013196657.1;XM_013196652.1;XM_013196654.1;XM_013196650.1;XM_013196655.1	3.0974	4.31595	4.51978	0.0190042	0.0702764	0.112395	59.1699	5.88679	4.28444e-31	4.56466e-29	up	yes
HOMER1	XM_013190878.1;XM_013190879.1	3.25784	3.08487	2.78894	0.255746	0.391014	0.230428	10.4101	3.37992	7.48463e-31	7.92493e-29	up	yes
SOCS3	XM_013197885.1	12.6912	13.5238	7.19929	0.762241	0.390074	0.515745	20.0318	4.32422	1.00286e-30	1.05534e-28	up	yes
FGF1	XM_013175964.1;XM_013175962.1;XM_013175960.1;XM_013175961.1	0.41887	0.578201	0.511397	5.96358	6.5869	7.27042	0.0761049	-3.71587	1.25681e-30	1.31452e-28	down	yes
MYOM3	XM_013184031.1	0.011302	0.033958	0.07543	10.305	6.35996	3.84098	0.00588561	-7.40859	1.28247e-30	1.33323e-28	down	yes
LRTM2	XM_013172990.1;XM_013172989.1;XM_013172991.1	0.044807	0.0390517	0.0479931	1.25024	1.19633	1.08629	0.0373215	-4.74385	1.29952e-30	1.34281e-28	down	yes
LGALS1	XM_013180814.1	39.0118	43.3045	43.6927	5.00989	4.05567	3.56976	9.97276	3.31799	1.31182e-30	1.34741e-28	up	yes
EGLN3	XM_013174337.1	6.97395	7.06094	8.20254	0.976002	0.806091	0.652377	9.13441	3.19131	1.35958e-30	1.38815e-28	up	yes
ZYX	XM_013199517.1;XM_013199519.1	7.91827	7.204	7.85524	0.887063	0.999314	1.11267	7.6616	2.93765	1.56614e-30	1.58024e-28	up	yes
LOC106047082	XM_013198412.1	5.4564	4.92186	4.93354	0.276214	0.0875564	0.0899671	33.7459	5.07664	1.78314e-30	1.77826e-28	up	yes
CAMK2A	XM_013175970.1;XM_013175972.1;XM_013175969.1;XM_013175973.1	6.72713	6.21435	5.31495	0.452415	0.665378	0.357856	12.3718	3.62898	3.8786e-30	3.71709e-28	up	yes
LOC106031011	XR_001204074.1;XM_013173109.1;XM_013173114.1;XM_013173110.1;XM_013173113.1;XM_013173115.1;XM_013173112.1	0.0769683	0.0454801	0.120128	2.25637	2.88398	3.49335	0.0280965	-5.15347	4.16103e-30	3.96523e-28	down	yes
LOC106047730	XM_013199358.1	0.571874	0.635291	0.599974	10.4615	9.51968	14.0631	0.053082	-4.23563	5.60607e-30	5.25469e-28	down	yes
ZNF385B	XM_013171619.1;XM_013171620.1;XM_013171616.1;XM_013171618.1;XM_013171617.1;XM_013171615.1;XM_013171621.1	0.0283038	0.0161748	0.0404987	0.74971	1.31521	0.995453	0.0277669	-5.17049	5.85501e-30	5.4287e-28	down	yes
PPP1R27	XM_013197918.1	1087.83	879.877	836.602	30.9393	23.6812	69.0497	22.6757	4.50308	7.75267e-30	7.14955e-28	up	yes
GPR156	XM_013196442.1	2.56584	2.13091	1.92897	0.0842457	0.114396	0.176427	17.6653	4.14285	7.80836e-30	7.16239e-28	up	yes
ETNPPL	XM_013185353.1;XM_013185354.1;XM_013185352.1	0.532566	0.488755	0.362924	6.17118	7.93319	5.90959	0.0691639	-3.85384	8.12013e-30	7.40875e-28	down	yes
LOC106032588	XR_001204946.1;XR_001204947.1	0.207581	0.206934	0.19924	2.07126	2.87561	2.93372	0.0778818	-3.68257	8.35027e-30	7.57842e-28	down	yes
SQLE	XM_013185051.1	2.1068	1.87165	1.76347	0.153275	0.179298	0.130668	12.3951	3.6317	9.5354e-30	8.51879e-28	up	yes
TSPAN7	XM_013190920.1;XM_013190918.1	18.4682	17.5865	20.7534	2.84931	2.36374	2.64852	7.22604	2.8532	1.06565e-29	9.47103e-28	up	yes
ABRACL	XM_013175333.1;XM_013175332.1	9.17884	7.42562	5.83927	0.604946	0.465902	0.674551	12.8588	3.68468	1.17044e-29	1.03487e-27	up	yes
EAF1	XM_013197780.1;XM_013197779.1	7.35237	5.39971	6.23603	0.65341	0.574743	0.828769	9.23132	3.20654	1.21846e-29	1.07181e-27	up	yes
MYOCD	XM_013198561.1	7.02677	7.57157	5.74889	0.866355	0.629367	0.533962	10.0248	3.32551	1.3498e-29	1.17529e-27	up	yes
LOC106034563	XR_001206175.1	0.0330131	0.0469062	0.0357593	0.82892	1.37343	0.799543	0.0385352	-4.69768	1.462e-29	1.26019e-27	down	yes
LOC106049915	XM_013202347.1	1.22206	1.93247	0.735699	0.0001	0.0001	0.0001	12967.4	13.6626	1.85528e-29	1.58326e-27	up	yes
PGBD5	XM_013200928.1	10.7006	9.9882	12.0626	1.38866	1.60762	1.45207	7.36261	2.88022	2.45533e-29	2.08497e-27	up	yes
LOC106030205	XR_001203588.1	0.203475	0.284867	0.138823	4.7107	3.77489	6.95866	0.0406083	-4.62208	3.1761e-29	2.67057e-27	down	yes
SCD	XM_013201691.1	7.37361	6.24047	7.80218	0.491649	0.159035	0.363546	21.1158	4.40025	1.06957e-28	8.69496e-27	up	yes
LOC106036154	XR_001207119.1	0.023304	0.046033	0.029785	0.766383	2.23596	1.73485	0.0209242	-5.57868	1.5474e-28	1.2403e-26	down	yes
METTL21C	XM_013174454.1	12.8898	17.6829	22.3153	1.90111	1.90929	2.28896	8.67107	3.11621	1.77725e-28	1.41791e-26	up	yes
POPDC2	XM_013183345.1;XM_013183334.1	6.83815	6.73865	8.10821	0.912932	0.731054	1.03778	8.08608	3.01544	2.09736e-28	1.66556e-26	up	yes
F3	XM_013186740.1	2.51395	2.48437	2.01027	0.151009	0.175044	0.263482	11.8883	3.57147	2.27432e-28	1.79776e-26	up	yes
HSPB1	XM_013189820.1	867.904	768.792	902.766	95.1213	39.9769	70.1113	12.375	3.62935	5.0685e-28	3.91622e-26	up	yes
BAG2	XM_013172241.1	8.6154	3.45466	8.5169	0.341962	0.268408	0.448021	19.4512	4.28179	9.32e-28	7.10515e-26	up	yes
LOC106036144	XM_013181415.1;XM_013181420.1;XM_013181417.1;XM_013181419.1;XM_013181418.1;XM_013181416.1	0.0381019	0.061195	0.0546678	1.54959	2.5087	1.00038	0.0304358	-5.03809	9.78066e-28	7.42334e-26	down	yes
DNAJB4	XM_013177984.1;XM_013177983.1	46.0552	36.5749	34.209	6.01923	5.81029	4.91323	6.97849	2.80291	1.04519e-27	7.89785e-26	up	yes
NOS1	XM_013196111.1;XM_013196110.1;XM_013196112.1	6.37235	4.85931	4.96875	0.691222	0.839071	0.590758	7.63792	2.93318	1.24264e-27	9.26742e-26	up	yes
LOC106040105	XM_013187781.1	31.0795	42.9085	23.5094	3.20453	1.45517	2.25278	14.1045	3.81809	2.03104e-27	1.50815e-25	up	yes
LOC106030297	XR_001203659.1	1.7991	2.20104	0.788225	0.0001	0.0001	0.0001	15961.2	13.9623	3.43517e-27	2.52891e-25	up	yes
LOC106043496	XR_001211709.1;XR_001211711.1;XR_001211710.1	0.0614089	0.0374532	0.0711876	1.26271	2.85702	1.63325	0.0295586	-5.08028	4.08251e-27	2.97988e-25	down	yes
LOC106043524	XR_001211727.1	0.754371	0.766604	0.690078	16.2523	10.5941	12.8958	0.0556349	-4.16787	5.50812e-27	3.96978e-25	down	yes
MSS51	XM_013176832.1	23.9896	20.5934	18.4095	2.35545	1.3502	2.55477	10.062	3.33085	5.99998e-27	4.30618e-25	up	yes
ESPL1	XM_013170675.1	4.89341	3.71834	4.94521	0.553496	0.309756	0.415919	10.5982	3.40575	7.43902e-27	5.29467e-25	up	yes
CCDC36	XM_013194013.1;XM_013194014.1;XM_013194015.1	10.565	7.78345	6.26062	1.0987	0.883125	0.829075	8.75486	3.13008	7.63265e-27	5.41004e-25	up	yes
PAH	XM_013180852.1	0.0001	0.0119798	0.0001	1.05924	1.85211	4.54183	0.00163418	-9.25722	7.88669e-27	5.54428e-25	down	yes
NUDT4	XM_013182667.1;XM_013182668.1	21.3092	19.1575	23.289	3.0615	1.64334	2.59406	8.73498	3.12681	1.25734e-26	8.76716e-25	up	yes
AMPD3	XR_001210111.1;XM_013189055.1	25.9822	27.1813	28.0096	1.06549	0.873301	2.61313	17.8327	4.15646	1.39827e-26	9.71031e-25	up	yes
ATF4	XM_013181070.1	134.178	109.299	132.042	20.661	18.2972	21.359	6.22574	2.63825	1.67043e-26	1.15072e-24	up	yes
LOC106037125	XM_013182907.1	0.171147	0.172638	0.223668	2.12888	2.9788	3.45701	0.066255	-3.91583	1.78797e-26	1.22676e-24	down	yes
LOC106034561	XR_001206167.1;XR_001206168.1;XR_001206169.1;XR_001206165.1;XR_001206170.1;XR_001206163.1;XR_001206166.1;XR_001206172.1;XR_001206171.1;XR_001206164.1;XR_001206173.1	0.103943	0.240448	0.119159	2.5984	4.64415	3.49125	0.043186	-4.53329	1.79614e-26	1.22746e-24	down	yes
LOC106041492	XM_013190004.1	2.25866	3.14613	1.87239	0.0001	0.037213	0.0001	194.509	7.6037	2.17705e-26	1.476e-24	up	yes
ZFAND2A	XM_013176830.1;XM_013176828.1	96.2678	86.8677	65.3229	1.12843	0.882204	3.79226	42.8163	5.42009	2.60507e-26	1.75882e-24	up	yes
AQP4	XM_013183603.1	2.01192	1.62278	1.76574	25.1073	21.6258	18.0433	0.0833706	-3.58432	4.08837e-26	2.70764e-24	down	yes
LOC106041068	XR_001210284.1	0.30772	0.357003	0.295054	2.97847	3.92465	3.19248	0.0950689	-3.39488	4.19208e-26	2.76564e-24	down	yes
GABRB2	XM_013178465.1;XM_013178462.1;XM_013178463.1;XM_013178464.1;XM_013178461.1;XM_013178466.1	3.36632	4.51497	2.70058	0.0358545	0.133003	0.172745	30.9771	4.95313	5.68624e-26	3.72275e-24	up	yes
LOC106047208	XR_001213638.1	0.135154	0.335621	0.433368	15.094	12.4513	7.75562	0.0256124	-5.28701	8.63275e-26	5.58783e-24	down	yes
CD180	XM_013180484.1;XM_013180485.1	1.96923	2.04024	1.90627	0.293137	0.228598	0.215368	8.02567	3.00462	9.78314e-26	6.30866e-24	up	yes
PLA1A	XM_013183379.1;XM_013183367.1;XM_013183357.1;XM_013183373.1	5.11657	4.09271	7.90175	0.477808	0.696305	0.588162	9.70962	3.27942	2.58149e-25	1.63396e-23	up	yes
CRH	XM_013172548.1	11.5991	13.4368	19.2325	1.60231	1.76953	1.35279	9.36971	3.228	4.03053e-25	2.50492e-23	up	yes
KCNS3	XM_013172674.1	0.129388	0.112702	0.126327	2.22954	1.42494	2.85755	0.0565749	-4.14369	7.35218e-25	4.47206e-23	down	yes
IGF2BP3	XM_013171846.1	0.243576	0.279358	0.22093	3.48835	2.24507	3.75678	0.0783822	-3.67333	8.23516e-25	4.94747e-23	down	yes
SMOX	XM_013182319.1;XM_013182320.1	0.226774	0.1662	0.255963	2.95879	3.58912	2.4799	0.071882	-3.79823	1.03251e-24	6.14952e-23	down	yes
GFOD1	XM_013194354.1	8.2125	8.7887	8.00372	0.695179	0.629837	1.38096	9.24063	3.20799	1.05437e-24	6.25798e-23	up	yes
GATSL2	XM_013189300.1;XM_013189303.1;XM_013189302.1;XM_013189301.1;XM_013189299.1;XM_013189298.1	0.328326	0.206559	0.225655	2.69949	4.19084	3.572	0.0726931	-3.78204	1.46783e-24	8.68198e-23	down	yes
PACSIN3	XM_013188939.1	63.9717	37.4639	52.1935	7.27665	6.75547	8.16404	6.92143	2.79107	1.53987e-24	9.04571e-23	up	yes
LOC106048485	XR_001214208.1	3.59683	3.85599	3.67583	0.594254	0.380686	0.419583	7.98026	2.99644	1.55425e-24	9.09897e-23	up	yes
PLIN1	XM_013181833.1	6.31307	4.58225	13.2793	0.332105	0.09989	0.135155	42.6248	5.41362	1.9947e-24	1.15983e-22	up	yes
LOC106044451	XM_013194492.1;XM_013194488.1;XM_013194501.1;XM_013194497.1	5.14381	5.76404	2.02105	0.249845	0.27486	0.340672	14.9402	3.90113	2.56178e-24	1.47954e-22	up	yes
EIF5	XM_013198305.1	305.624	250.849	272.081	46.224	47.4819	54.5603	5.58828	2.4824	2.77875e-24	1.59411e-22	up	yes
SLCO3A1	XM_013181820.1	14.0008	12.7416	11.0938	2.4573	2.0318	2.13057	5.71571	2.51493	4.53219e-24	2.57419e-22	up	yes
GK	XM_013192694.1;XM_013192695.1	0.808993	1.00251	0.884913	10.9916	9.11669	7.56607	0.0974339	-3.35943	4.83044e-24	2.72554e-22	down	yes
GAN	XM_013176701.1	13.7174	10.3321	10.3688	1.76078	1.99213	2.16589	5.8151	2.5398	5.07448e-24	2.85385e-22	up	yes
LOC106032902	XM_013176118.1	0.0956243	0.211559	0.0961357	2.40232	3.38134	4.26034	0.0401552	-4.63827	5.54169e-24	3.10643e-22	down	yes
LOC106037440;LOC106037382	XM_013183333.1;XM_013183253.1	0.192165	0.255083	0.345015	4.85529	4.49355	5.11028	0.0547933	-4.18986	5.91414e-24	3.29368e-22	down	yes
MYOC	XM_013190089.1	5.02404	4.19272	8.26874	0.570545	0.497027	0.52028	11.012	3.46101	5.94506e-24	3.30018e-22	up	yes
ASB11	XM_013183855.1;XM_013183856.1	1.30916	1.39661	0.757818	14.1247	16.1255	13.5801	0.0790225	-3.66159	6.29301e-24	3.48207e-22	down	yes
LOC106037310	XM_013183151.1;XM_013183150.1;XM_013183149.1;XM_013183148.1;XM_013183141.1;XM_013183138.1;XM_013183146.1;XM_013183147.1;XM_013183139.1;XM_013183145.1;XM_013183140.1;XM_013183142.1;XM_013183144.1;XM_013183143.1	0.379704	0.574591	0.401062	4.92717	4.66768	4.45519	0.0964664	-3.37383	6.89839e-24	3.79256e-22	down	yes
PHLDA2	XM_013191566.1	3.13065	2.66258	2.18787	0.124685	0.253262	0.131028	15.6807	3.97092	7.01903e-24	3.84656e-22	up	yes
LOC106041275;LOC106041326	XM_013189589.1;XM_013189686.1	6.47276	5.93308	5.08705	1.00371	1.1191	0.834045	5.91605	2.56463	7.14844e-24	3.90501e-22	up	yes
LOC106045321	XR_001212729.1;XR_001212728.1;XR_001212727.1;XR_001212731.1;XR_001212733.1;XR_001212732.1;XR_001212730.1	1.47488	1.4312	1.24319	0.0693725	0.0250186	0.105976	20.7083	4.37214	7.77558e-24	4.22071e-22	up	yes
PAMR1	XM_013194441.1;XM_013194436.1;XM_013194428.1	0.108962	0.112916	0.12712	1.16353	1.2384	1.3862	0.0921293	-3.4402	8.29567e-24	4.48882e-22	down	yes
SLC43A2;SCARF1	XM_013189923.1;XM_013189807.1	2.95072	3.33122	2.44969	22.7972	29.3036	34.1117	0.10128	-3.30357	9.91198e-24	5.34655e-22	down	yes
ABCB9	XM_013173354.1	4.8434	3.8608	3.67436	0.458818	0.246953	0.167308	14.1781	3.82559	1.10052e-23	5.86249e-22	up	yes
LOC106045378	XR_001212771.1;XR_001212772.1	0.112315	0.194545	0.171621	1.67622	2.63843	2.50352	0.0701775	-3.83285	1.41452e-23	7.48868e-22	down	yes
KIF5C	XM_013198086.1	1.1251	1.13508	1.65521	0.154021	0.11881	0.142022	9.43802	3.23848	1.48907e-23	7.85908e-22	up	yes
OTUD1	XM_013171769.1	735.958	503.105	409.348	14.41	7.33669	33.495	29.84	4.89917	1.55567e-23	8.1854e-22	up	yes
TNFRSF21	XM_013184528.1	26.0719	22.1536	24.0143	4.01589	3.8012	4.72207	5.76114	2.52635	1.72193e-23	9.00495e-22	up	yes
ODC1	XM_013172615.1	10.462	9.31641	10.0469	1.76526	1.46954	1.9936	5.70448	2.5121	2.02211e-23	1.05107e-21	up	yes
LOC106036081	XM_013181266.1;XM_013181265.1	0.258261	0.365221	0.249937	7.24857	5.81391	2.88038	0.0547844	-4.19009	2.0392e-23	1.05675e-21	down	yes
THBS1	XM_013174390.1	120.244	111.63	98.5194	22.8798	19.6579	17.7903	5.47662	2.45329	5.02808e-23	2.55168e-21	up	yes
LMCD1	XM_013182235.1	16.3804	15.3964	15.8275	3.09306	2.73202	3.46859	5.12223	2.35677	6.65981e-23	3.34023e-21	up	yes
TRIM2	XM_013175151.1;XM_013175144.1;XM_013175149.1;XM_013175148.1;XM_013175159.1;XM_013175146.1;XM_013175160.1;XM_013175147.1;XM_013175143.1;XM_013175142.1;XM_013175140.1;XM_013175156.1;XM_013175158.1;XM_013175152.1;XM_013175153.1;XM_013175150.1;XM_013175145.1;XM_013175155.1;XM_013175154.1	0.432332	0.573653	0.488752	4.03173	5.37003	4.8498	0.104882	-3.25316	6.79672e-23	3.39896e-21	down	yes
LOC106041087	XM_013189338.1	1.47243	1.8112	1.08877	0.039092	0.072696	0.0001	39.0784	5.2883	7.0302e-23	3.5055e-21	up	yes
FBXL15	XM_013172069.1	13.1794	10.8155	8.83454	1.94465	1.36511	1.58464	6.70756	2.74579	7.41258e-23	3.68545e-21	up	yes
LOC106049922	XM_013202352.1	32.2164	32.2707	19.5296	2.78193	4.1545	2.77955	8.64727	3.11224	8.07235e-23	3.99035e-21	up	yes
PLAU	XM_013176484.1	9.27575	8.04941	6.20207	1.0316	1.05671	0.575288	8.83287	3.14288	8.66876e-23	4.26061e-21	up	yes
ATF3	XM_013174042.1	40.388	35.8024	22.185	0.422362	0.473985	1.81603	36.2692	5.18067	8.73844e-23	4.28259e-21	up	yes
G0S2	XM_013189603.1	278.353	235.731	331.45	46.213	43.2795	26.9703	7.26012	2.85999	9.38496e-23	4.58633e-21	up	yes
PPM1J	XM_013189756.1;XM_013189757.1	1.46933	1.3313	1.25385	0.122756	0.16909	0.163577	8.90267	3.15424	1.34328e-22	6.50883e-21	up	yes
EDA2R	XM_013196131.1	122.735	107.05	91.4079	4.35834	5.02422	13.102	14.2851	3.83644	1.45188e-22	6.99553e-21	up	yes
SCNN1A	XM_013199502.1	6.27349	7.32258	7.30548	1.18179	0.646884	1.17726	6.95343	2.79772	1.51648e-22	7.26596e-21	up	yes
PTPN3	XM_013195334.1;XM_013195332.1;XM_013195335.1;XM_013195336.1;XM_013195333.1	5.99069	5.38745	5.26761	0.619134	1.09226	0.856673	6.48181	2.6964	1.66717e-22	7.96571e-21	up	yes
LOC106042682;LOC106040702	XM_013191751.1;XM_013188767.1	3.99439	3.30876	2.69815	32.837	33.8996	30.5705	0.102781	-3.28236	2.79324e-22	1.30908e-20	down	yes
PTPN5	XM_013191582.1;XM_013191580.1;XM_013191587.1;XM_013191583.1;XM_013191600.1;XM_013191570.1;XM_013191578.1;XM_013191581.1;XM_013191597.1;XM_013191573.1;XM_013191598.1;XM_013191585.1;XM_013191576.1;XM_013191586.1;XM_013191579.1;XM_013191575.1;XM_013191593.1;XM_013191574.1;XM_013191595.1;XM_013191584.1;XM_013191596.1;XM_013191591.1;XM_013191589.1;XM_013191571.1;XM_013191572.1;XM_013191592.1;XM_013191…	1.91365	1.63593	1.30344	0.135955	0.23619	0.152749	9.24572	3.20879	3.61357e-22	1.68434e-20	up	yes
AGTPBP1	XM_013195802.1;XM_013195800.1;XR_001212770.1;XM_013195801.1;XM_013195798.1;XM_013195796.1;XM_013195797.1	1.32362	1.55262	1.17838	9.89552	13.8652	12.9324	0.110501	-3.17787	3.62762e-22	1.6863e-20	down	yes
ENO2	XM_013199565.1	2.17695	1.78087	1.29124	0.031801	0.0001	0.086913	44.1788	5.46528	3.65432e-22	1.69412e-20	up	yes
NTNG2	XM_013193936.1;XM_013193935.1	2.65953	2.88296	3.04327	0.377622	0.350654	0.46684	7.18404	2.8448	4.06076e-22	1.87242e-20	up	yes
ELN	XM_013189261.1	0.684188	0.951359	0.687487	12.9744	9.33394	7.23662	0.0786272	-3.66883	4.37417e-22	2.01153e-20	down	yes
COL4A6	XM_013185108.1	0.153525	0.427227	0.262542	4.42995	5.81391	3.88973	0.059666	-4.06695	5.02366e-22	2.29178e-20	down	yes
LOC106045800	XR_001212946.1;XR_001212948.1;XR_001212947.1;XR_001212945.1	0.244081	0.331966	0.294874	2.51289	2.66235	2.4324	0.11448	-3.12684	5.64386e-22	2.56109e-20	down	yes
LOC106038350	XR_001208547.1	0.338722	0.357181	0.459581	3.10579	5.26742	4.02075	0.0932297	-3.42307	6.20317e-22	2.79273e-20	down	yes
FAR2	XM_013172876.1;XM_013172875.1	1.91009	2.04101	2.27679	0.321088	0.292793	0.287621	6.90835	2.78834	7.15007e-22	3.21061e-20	up	yes
KLHL33	XM_013196266.1	2.05144	1.47533	1.18623	0.140842	0.132325	0.159677	10.8884	3.44473	7.27188e-22	3.25678e-20	up	yes
SEMA5A	XM_013182027.1;XM_013182023.1;XM_013182024.1;XM_013182022.1;XM_013182029.1;XM_013182028.1;XM_013182026.1	0.401889	0.415125	0.311177	2.88104	3.70052	3.23097	0.114975	-3.12061	8.2248e-22	3.66442e-20	down	yes
CPEB2	XM_013180053.1;XM_013180056.1;XM_013180062.1	3.17949	3.4793	3.47614	0.730043	0.588598	0.508477	5.54695	2.4717	1.08326e-21	4.77665e-20	up	yes
KIAA1958	XM_013192274.1	0.0522751	0.0633638	0.0605215	0.78139	1.6348	0.82877	0.0542875	-4.20324	1.20612e-21	5.26425e-20	down	yes
MB	XM_013180849.1	1634.74	1475.33	1579.56	193.56	151.222	61.7027	11.537	3.5282	1.31016e-21	5.70384e-20	up	yes
OAF	XM_013187071.1	8.53092	8.40526	6.00801	1.55705	1.20595	1.12224	5.90548	2.56206	1.3416e-21	5.82592e-20	up	yes
PROSER2	XM_013197065.1	17.2418	13.5343	22.138	2.54583	1.55706	1.08464	10.2002	3.35053	1.39394e-21	6.03795e-20	up	yes
ADAMTS8	XM_013188648.1	7.8546	7.54017	6.0313	1.29613	0.825359	0.71044	7.56589	2.91951	1.51546e-21	6.53132e-20	up	yes
CD44	XM_013194477.1	15.9001	16.8082	6.47669	1.21227	1.26138	1.45351	9.97797	3.31875	2.32563e-21	9.87413e-20	up	yes
HECTD2	XM_013192593.1	6.7586	7.38578	7.56239	1.12851	1.14797	1.66594	5.50594	2.46099	2.42803e-21	1.02835e-19	up	yes
JMJD6	XM_013179182.1	27.1627	35.3541	26.6436	6.00497	3.72506	4.87399	6.1052	2.61004	2.62971e-21	1.10829e-19	up	yes
TRIM55	XM_013172523.1;XM_013172525.1;XM_013172524.1	24.0765	40.9058	25.2845	2.23199	4.8376	2.13137	9.81058	3.29434	3.51752e-21	1.47882e-19	up	yes
MYL12B	XM_013179398.1	239.258	201.204	202.257	45.519	25.5174	27.3655	6.53157	2.70743	3.75909e-21	1.57268e-19	up	yes
TGIF1	XM_013179498.1;XM_013179499.1;XM_013179500.1	7.34455	6.76935	8.53854	1.38252	1.22668	0.924022	6.41127	2.68061	4.30153e-21	1.77366e-19	up	yes
KLHL24	XM_013186237.1;XM_013186236.1;XM_013186235.1	23.2349	25.1868	15.8886	166.957	185.078	201.474	0.116186	-3.10549	4.52333e-21	1.86064e-19	down	yes
LOC106034498	XR_001206119.1	3.91575	4.28909	4.49083	0.600205	0.582051	0.442203	7.81533	2.96631	4.81959e-21	1.97776e-19	up	yes
UBXN2A	XM_013194542.1;XM_013194540.1;XM_013194541.1;XM_013194543.1	23.5373	20.2128	20.7188	4.60681	4.3648	3.86406	5.02264	2.32844	5.26132e-21	2.13897e-19	up	yes
CDK19	XM_013175580.1	0.423979	0.509745	0.292298	3.1964	4.11433	4.35359	0.105109	-3.25004	5.26233e-21	2.13897e-19	down	yes
WDR1	XM_013176854.1	267.116	230.87	217.764	53.8995	33.2617	36.4728	5.78926	2.53338	6.5991e-21	2.65092e-19	up	yes
B2M	XM_013198887.1	104.361	132.35	104.66	24.5905	23.1577	20.4674	5.00429	2.32317	8.99252e-21	3.57885e-19	up	yes
LOC106031709	XR_001204412.1	0.0545256	0.0604224	0.0233358	0.732465	2.50897	1.64833	0.0282803	-5.14406	9.22481e-21	3.6628e-19	down	yes
COL13A1;LOC106030849	XM_013172828.1;XM_013172834.1;XM_013172859.1;XM_013172829.1;XM_013172851.1;XM_013172842.1	0.0379948	0.0587689	0.115972	1.22146	1.17061	1.1069	0.0607996	-4.03979	9.28534e-21	3.67832e-19	down	yes
RRAD	XM_013176492.1	98.5665	92.3146	57.3894	2.93403	1.55048	6.97671	21.6618	4.43708	9.31641e-21	3.68213e-19	up	yes
CDKN2C	XM_013176160.1	6.28463	4.16184	4.05246	0.50805	0.583164	0.414809	9.62729	3.26713	1.35014e-20	5.28744e-19	up	yes
TMEM74	XM_013180047.1;XM_013180046.1	0.086992	0.041472	0.108087	1.54299	2.93323	1.44528	0.0399478	-4.64574	2.60675e-20	9.9807e-19	down	yes
LOC106029456	XM_013170750.1	0.737388	0.459632	0.414286	8.61001	7.40665	7.20561	0.0693862	-3.84921	3.43384e-20	1.29737e-18	down	yes
LOC106033672	XR_001205472.1	0.110624	0.0871568	0.147209	1.36787	2.74017	3.60844	0.0447083	-4.48331	3.81297e-20	1.43429e-18	down	yes
CD74	XM_013175979.1;XM_013175980.1	37.2602	47.5223	28.6267	6.33534	8.25998	5.73751	5.57764	2.47965	3.93802e-20	1.47809e-18	up	yes
EGR1	XM_013176119.1	32.9614	32.4037	23.167	4.90704	5.50659	6.70384	5.17204	2.37073	4.74156e-20	1.76809e-18	up	yes
GLUL	XM_013199452.1	5.47911	4.35439	4.95128	44.7326	34.8988	54.8189	0.109965	-3.18489	4.95114e-20	1.84223e-18	down	yes
FGF16	XM_013185228.1	0.142779	0.244291	0.141992	1.59466	2.90692	3.53473	0.065834	-3.92502	5.41941e-20	2.00343e-18	down	yes
HSF2	XM_013175340.1	11.8629	11.1796	11.8542	2.73049	2.35663	2.40261	4.65927	2.2201	5.45104e-20	2.01079e-18	up	yes
ABHD5	XM_013192746.1;XM_013192747.1	53.1496	53.3004	64.1843	11.732	12.6681	14.6435	4.37035	2.12775	5.50141e-20	2.02253e-18	up	yes
KSR1	XM_013193466.1;XM_013193468.1;XM_013193470.1;XM_013193469.1;XM_013193465.1	12.0316	11.7174	12.3393	2.58932	2.81827	3.0567	4.2636	2.09207	6.17049e-20	2.25677e-18	up	yes
LOC106030041;SORBS1	XM_013171623.1;XM_013171610.1;XM_013171514.1;XM_013171592.1;XM_013171576.1;XM_013171550.1;XM_013171546.1;XM_013171600.1;XM_013171534.1;XM_013171555.1;XM_013171558.1;XM_013171565.1;XM_013171583.1;XM_013171571.1;XM_013171523.1	24.8003	28.8331	13.9651	3.93118	3.71842	3.61669	6.00007	2.58498	6.35533e-20	2.31943e-18	up	yes
CUTA	XM_013188829.1	0.738416	0.990879	0.713918	5.47927	8.06677	7.95077	0.113655	-3.13727	7.54409e-20	2.74743e-18	down	yes
GABRR1	XM_013180204.1;XM_013180205.1;XM_013180206.1;XM_013180207.1	0.195278	0.335822	0.249026	2.46405	3.34958	3.59647	0.0829031	-3.59243	8.33323e-20	3.02199e-18	down	yes
HSPA4	XM_013175803.1	38.3083	37.0708	41.3635	8.60902	8.39312	10.2608	4.2821	2.09832	8.89269e-20	3.21129e-18	up	yes
LOC106049124	XM_013201301.1	8.67689	8.48427	6.13094	0.52728	0.902963	1.11671	9.1451	3.193	1.12375e-19	4.01577e-18	up	yes
LOC106030453	XR_001203749.1	40.5038	50.0599	55.1912	9.78236	6.7383	11.0786	5.28112	2.40084	1.33806e-19	4.75193e-18	up	yes
RFFL	XM_013189897.1;XM_013189887.1;XM_013189880.1;XM_013189892.1;XM_013189883.1;XM_013189884.1;XM_013189893.1;XM_013189890.1;XM_013189891.1;XM_013189895.1;XM_013189886.1;XM_013189896.1;XM_013189889.1;XM_013189881.1;XM_013189882.1;XM_013189879.1;XM_013189894.1;XM_013189885.1	5.92093	5.27929	4.26399	0.909519	0.699408	1.17504	5.55473	2.47372	1.41865e-19	5.02772e-18	up	yes
SGPP1	XM_013182975.1	5.06694	4.97305	3.19068	0.872616	0.691806	0.910704	5.34546	2.41831	1.94691e-19	6.82931e-18	up	yes
SGK1	XM_013175494.1	124.807	89.4618	86.4857	21.7442	18.9347	22.0172	4.79702	2.26214	2.09994e-19	7.32339e-18	up	yes
FBN2	XM_013195641.1;XM_013195640.1	0.163073	0.1136	0.144196	2.20611	1.61256	1.2349	0.0832815	-3.58586	2.43002e-19	8.38674e-18	down	yes
TUBB6	XM_013179395.1	30.2025	27.2717	23.169	6.63665	5.29403	5.71541	4.57003	2.1922	2.59858e-19	8.91469e-18	up	yes
LOC106047807	XR_001213971.1	0.109873	0.125646	0.082112	0.992336	1.31201	0.834524	0.101193	-3.30482	2.88889e-19	9.89084e-18	down	yes
CIT	XM_013173825.1	2.36283	1.92927	1.76363	0.31972	0.478211	0.351923	5.26652	2.39685	2.94871e-19	1.00755e-17	up	yes
LOC106029673	XR_001203313.1	0.350966	0.67712	0.387575	11.9182	6.43481	6.29932	0.057425	-4.12218	3.56592e-19	1.21121e-17	down	yes
SLC25A30	XM_013179547.1;XM_013179548.1;XM_013179549.1	10.0454	10.0287	7.04257	1.64038	1.13543	1.78454	5.94617	2.57196	4.46872e-19	1.50298e-17	up	yes
ZNRF1	XM_013176450.1	17.1816	14.3303	11.9551	3.41438	2.97488	2.70941	4.77729	2.25619	4.62891e-19	1.55381e-17	up	yes
PLAG1	XM_013185885.1;XM_013185884.1;XM_013185886.1	0.770529	0.788561	0.746892	4.28334	5.92931	6.89754	0.134772	-2.8914	4.82068e-19	1.61502e-17	down	yes
FAM214A	XM_013177309.1;XM_013177312.1;XM_013177307.1;XM_013177306.1;XM_013177310.1;XM_013177308.1;XM_013177311.1	1.15293	1.21716	0.996348	6.94589	13.1237	18.131	0.0881252	-3.5043	5.74325e-19	1.91289e-17	down	yes
IGSF9B	XM_013188515.1	1.71294	1.2654	0.473082	0.0669496	0.0192631	0.0316777	29.2766	4.87168	5.91065e-19	1.96483e-17	up	yes
TECRL	XM_013193783.1	0.530335	0.87291	0.914548	8.14432	6.80734	5.75498	0.111935	-3.15927	6.58414e-19	2.17606e-17	down	yes
LOC106029353	XM_013170630.1	24.1341	23.6453	22.0518	5.26836	4.61407	3.89654	5.06796	2.3414	6.7153e-19	2.21089e-17	up	yes
SLC16A7	XM_013198820.1	0.838592	1.29099	1.19976	7.14051	10.6316	8.91137	0.124772	-3.00264	7.22849e-19	2.37075e-17	down	yes
ITGB2	XM_013171736.1;XM_013171737.1	2.48076	3.27599	1.6445	0.341094	0.228347	0.327424	8.25235	3.04481	8.53591e-19	2.7783e-17	up	yes
CALU	XM_013201034.1	4.2453	3.68522	4.99796	0.658663	0.402152	0.770606	7.05926	2.81952	1.30657e-18	4.21271e-17	up	yes
LOC106038377	XM_013184864.1;XM_013184863.1	1.3123	1.07037	1.24924	0.193298	0.0949904	0.0740553	10.0234	3.32529	1.3413e-18	4.31657e-17	up	yes
DOT1L	XM_013196254.1	25.2147	25.6073	21.3913	6.64593	5.30156	5.34467	4.17607	2.06214	1.35769e-18	4.36114e-17	up	yes
LOC106032820	XR_001205055.1;XR_001205056.1	0.233454	0.26902	0.259383	2.44204	2.06865	2.65489	0.106322	-3.23349	1.62363e-18	5.15744e-17	down	yes
USP18	XM_013172965.1	4.82599	5.87644	8.36703	0.79639	0.906561	1.30224	6.34552	2.66574	1.72541e-18	5.44044e-17	up	yes
LOC106046581	XM_013197655.1	9.0138	8.30819	6.98206	1.72018	1.72869	2.18882	4.31099	2.10802	2.02524e-18	6.36243e-17	up	yes
SEMA7A;UBL7	XM_013194129.1;XM_013194130.1;XM_013194080.1;XM_013194131.1	4.5589	4.78765	5.05706	0.916846	1.00724	1.3184	4.44215	2.15126	2.19476e-18	6.86985e-17	up	yes
LOC106037219	XR_001207874.1;XR_001207875.1	0.482717	0.482493	0.587474	3.56605	4.90773	8.6796	0.0905176	-3.46566	2.41533e-18	7.50546e-17	down	yes
LOC106036365	XM_013181738.1	0.123726	0.110074	0.109708	1.16252	1.46465	2.48413	0.0672056	-3.89528	4.61555e-18	1.41629e-16	down	yes
PLCH1	XM_013193004.1	3.36361	3.08504	2.69756	0.668544	0.51941	0.35166	5.94059	2.57061	4.73797e-18	1.45126e-16	up	yes
MAP3K15	XM_013183994.1;XM_013184008.1;XM_013183992.1;XM_013183997.1;XM_013184005.1;XM_013184000.1;XM_013183993.1;XM_013184007.1;XM_013184006.1;XM_013184002.1;XM_013183996.1;XM_013183991.1;XM_013184003.1;XM_013183998.1;XM_013183990.1;XM_013184004.1;XM_013183995.1;XM_013184001.1	0.329172	0.427054	0.319838	2.56811	7.33831	4.29497	0.0757717	-3.7222	5.09903e-18	1.55077e-16	down	yes
FGFRL1	XM_013178092.1;XM_013178113.1;XM_013178103.1	0.892915	0.855635	0.791544	5.62553	5.19276	7.10269	0.141739	-2.8187	5.25648e-18	1.59583e-16	down	yes
LOC106044485	XR_001212300.1;XR_001212299.1;XR_001212301.1	0.124414	0.0559443	0.0790524	1.48654	1.54334	1.34532	0.0592909	-4.07604	6.07599e-18	1.83812e-16	down	yes
L3MBTL3	XM_013175455.1;XM_013175454.1;XM_013175452.1;XM_013175456.1;XM_013175453.1;XM_013175451.1	0.0703898	0.162152	0.1389	1.16363	1.96736	2.66949	0.0640365	-3.96496	7.03435e-18	2.11314e-16	down	yes
LOC106034163	XR_001205837.1	0.420074	0.551507	0.441909	3.3967	2.79391	3.55649	0.145017	-2.78571	7.11696e-18	2.13049e-16	down	yes
PIK3R1	XM_013190859.1;XM_013190860.1;XM_013190861.1	1.51413	1.81942	2.09562	10.2606	13.7764	14.6018	0.140511	-2.83125	7.19199e-18	2.1492e-16	down	yes
MRAS	XM_013178281.1;XM_013178278.1;XM_013178279.1;XM_013178280.1;XM_013178283.1;XM_013178277.1;XM_013178282.1	3.19644	3.6132	3.22935	0.488362	0.642694	0.892278	4.96161	2.31081	7.39456e-18	2.2059e-16	up	yes
FILIP1L	XM_013184880.1;XM_013184887.1;XM_013184875.1	0.237323	0.50103	0.516902	3.48563	4.25081	3.85404	0.1083	-3.20689	7.69149e-18	2.29049e-16	down	yes
LOC106046090	XR_001213069.1	6.72293	6.14285	6.31421	1.60536	1.61736	1.11072	4.42605	2.14602	7.74034e-18	2.30104e-16	up	yes
LOC106037591	XM_013183553.1	0.361998	0.317686	0.375362	2.49452	3.61565	4.37265	0.100645	-3.31265	8.5026e-18	2.49735e-16	down	yes
CMKLR1	XM_013173225.1;XM_013173226.1	2.69052	2.59508	2.32425	0.539884	0.32306	0.286992	6.61763	2.72631	8.86988e-18	2.59191e-16	up	yes
LOC106038687	XR_001208774.1	4.45897	3.48904	3.3091	0.932721	0.714458	0.70847	4.77877	2.25664	9.71949e-18	2.83053e-16	up	yes
KCNH6	XM_013196809.1;XM_013196810.1	0.139548	0.085632	0.078617	1.74277	0.950883	1.68721	0.0693465	-3.85003	1.19709e-17	3.46267e-16	down	yes
NRAP	XM_013174562.1	361.785	377.368	450.616	90.3683	84.5552	116.363	4.08453	2.03017	1.27477e-17	3.66882e-16	up	yes
HBEGF	XM_013191816.1	2.48809	2.20429	1.79619	0.453057	0.452639	0.321354	5.28795	2.40271	1.34132e-17	3.85389e-16	up	yes
ASNS	XM_013183490.1	10.3083	9.29252	10.4633	1.61517	1.97959	2.52412	4.91333	2.2967	1.5246e-17	4.34408e-16	up	yes
LOC106045371	XR_001212768.1	0.048025	0.106865	0.109656	1.00583	2.70413	3.44816	0.0369574	-4.75799	1.57914e-17	4.49204e-16	down	yes
BTG2	XM_013196585.1	367.299	257.978	203.59	37.3097	29.2716	61.7156	6.46054	2.69165	1.90654e-17	5.37875e-16	up	yes
ARRDC2	XM_013195266.1;XM_013195265.1	5.08002	4.38206	4.81183	28.5873	40.5868	32.2656	0.140713	-2.82917	2.07996e-17	5.81067e-16	down	yes
IL21R;IL4R	XM_013196882.1;XM_013196885.1;XM_013196880.1;XM_013196879.1;XM_013196883.1;XM_013196881.1;XR_001213046.1;XM_013196876.1;XM_013196884.1;XM_013196878.1	13.4089	8.63312	12.9656	2.76078	2.51807	2.70177	4.38657	2.13309	2.75692e-17	7.66442e-16	up	yes
CPLX1	XM_013197544.1	1.17092	1.50146	1.87994	0.295517	0.194067	0.227865	6.34515	2.66565	2.93417e-17	8.10464e-16	up	yes
PIK3C2G	XM_013172900.1;XM_013172899.1;XM_013172901.1;XM_013172904.1;XM_013172902.1;XM_013172903.1	3.20646	2.69715	2.54456	0.494362	0.599662	0.274881	6.17147	2.62561	3.35594e-17	9.21032e-16	up	yes
ACTN1	XM_013174144.1;XM_013174142.1;XM_013174141.1;XM_013174143.1;XM_013174140.1;XM_013174138.1	3.46002	3.41844	3.3511	0.900159	0.806075	0.913117	3.90538	1.96546	3.3859e-17	9.2777e-16	up	yes
BCAS3	XM_013198038.1;XM_013198031.1;XM_013198036.1;XM_013198039.1;XM_013198033.1;XM_013198034.1;XM_013198035.1;XR_001213463.1;XM_013198037.1;XM_013198032.1	0.83684	0.826313	0.676063	4.4791	4.78723	6.27209	0.150544	-2.73174	3.44426e-17	9.40755e-16	down	yes
MUSTN1;LOC106042798	XM_013191953.1;XM_013191911.1	56.4374	33.4985	25.353	4.16842	4.71024	7.68912	6.95862	2.7988	3.52624e-17	9.61616e-16	up	yes
BEAN1	XM_013176656.1;XM_013176653.1;XM_013176655.1	0.490001	0.784652	1.16153	8.60971	9.70923	9.89518	0.0863463	-3.53372	3.71353e-17	1.01108e-15	down	yes
TMEM140	XM_013182672.1;XM_013182673.1	1.66214	2.05024	1.57506	9.99582	20.8275	27.1646	0.0911816	-3.45511	4.01752e-17	1.09039e-15	down	yes
WNT9A	XM_013182367.1;XM_013182368.1	7.11987	7.42567	6.55664	1.82614	1.35707	2.07434	4.01369	2.00493	4.40238e-17	1.1892e-15	up	yes
LOC106039210;APOD	XM_013186171.1;XM_013186170.1;XM_013186169.1;XM_013186167.1;XM_013186174.1;XM_013186168.1	0.217588	0.218096	0.119113	5.68259	2.69709	1.73316	0.0548607	-4.18808	4.84222e-17	1.29596e-15	down	yes
TP63	XM_013195009.1;XM_013195002.1;XM_013195007.1;XM_013195010.1;XM_013195008.1;XM_013195004.1;XM_013195005.1;XM_013195001.1;XM_013195006.1;XM_013195003.1	0.0642484	0.138645	0.144761	1.81784	2.11431	1.02927	0.0700715	-3.83503	4.84295e-17	1.29596e-15	down	yes
MKNK1	XM_013176353.1;XM_013176349.1;XM_013176351.1;XM_013176352.1;XM_013176350.1;XM_013176355.1	18.7275	15.5935	13.9551	4.29777	3.99585	3.61803	4.05285	2.01894	5.0572e-17	1.34699e-15	up	yes
SNTB1	XM_013184990.1	0.922971	1.88656	1.07512	10.5245	10.358	10.4366	0.124035	-3.01118	5.74585e-17	1.51862e-15	down	yes
LOC106037025	XM_013182731.1	16.8953	15.6915	5.01681	0.490093	1.0577	0.962929	14.9772	3.9047	5.86957e-17	1.54893e-15	up	yes
PDE4B	XM_013193085.1	14.6172	14.7978	13.4979	2.34767	1.81209	3.96806	5.27976	2.40047	5.89704e-17	1.55379e-15	up	yes
PITX3	XM_013171170.1	21.3126	22.0915	25.518	4.84029	1.81208	2.13696	7.84156	2.97114	5.9555e-17	1.56679e-15	up	yes
B4GALT5	XM_013189839.1	5.09734	5.33512	4.16763	1.11056	1.1878	1.13483	4.25263	2.08835	6.54534e-17	1.70959e-15	up	yes
LOC106037438	XM_013183331.1	1.63475	1.87416	1.58446	9.46233	14.9337	11.7507	0.140908	-2.82717	6.54815e-17	1.70959e-15	down	yes
FKBP4	XM_013199973.1	31.9246	29.5055	40.7674	8.55968	6.75071	8.37885	4.31409	2.10906	6.73696e-17	1.75573e-15	up	yes
CEP192	XM_013179454.1	15.5156	17.0217	17.0957	4.28013	4.38251	2.86373	4.30604	2.10636	6.74532e-17	1.75573e-15	up	yes
WDR90	XM_013176782.1	1.68882	1.87972	1.4266	0.413129	0.343297	0.330174	4.59703	2.2007	7.03627e-17	1.82868e-15	up	yes
NFKBIE	XM_013171023.1;XM_013171025.1;XM_013171024.1	2.77217	2.4155	1.72278	0.479599	0.442151	0.273532	5.78144	2.53143	7.24565e-17	1.88025e-15	up	yes
RLBP1	XM_013181811.1;XM_013181812.1;XM_013181813.1;XM_013181809.1	2.73	2.88743	2.29851	0.687632	0.378377	0.491801	5.08145	2.34524	8.18347e-17	2.11721e-15	up	yes
FAM13A	XM_013196925.1;XM_013196926.1;XM_013196927.1	4.20688	3.92403	4.42768	1.13771	1.12323	1.08269	3.75597	1.90919	9.05175e-17	2.3313e-15	up	yes
LOC106047346	XM_013198793.1	6.58856	7.67062	8.11085	2.12389	1.90744	1.57754	3.98833	1.99579	9.55366e-17	2.44953e-15	up	yes
LOC106048674	XM_013200740.1	1.45562	1.21319	1.66575	8.31147	11.6256	10.5349	0.142247	-2.81353	9.77932e-17	2.49992e-15	down	yes
PTPN21	XM_013177110.1	0.645039	1.57664	1.11576	9.08057	11.2663	9.20799	0.112923	-3.14658	1.0113e-16	2.58137e-15	down	yes
TNNC1	XM_013191946.1	0.108549	0.0001	0.456985	50.496	33.8881	32.899	0.00482281	-7.69591	1.04783e-16	2.66669e-15	down	yes
LOC106046022	XM_013196836.1	1.55393	1.09373	1.54084	0.111407	0.060677	0.168669	12.2919	3.61964	1.1692e-16	2.96063e-15	up	yes
DUSP5	XM_013174635.1	3.95744	2.87835	1.76783	0.273364	0.062602	0.082788	20.5458	4.36077	1.17023e-16	2.96063e-15	up	yes
MSMO1	XM_013175257.1	11.1035	9.7946	9.22507	2.54975	2.25332	1.85442	4.52471	2.17782	1.24897e-16	3.15516e-15	up	yes
NCOA2	XM_013172481.1;XM_013172482.1;XM_013172478.1;XM_013172484.1;XM_013172485.1;XM_013172477.1;XM_013172480.1;XM_013172483.1	0.82608	0.970112	0.897811	5.50979	5.56388	5.15913	0.165961	-2.59109	1.29099e-16	3.24696e-15	down	yes
PDLIM3	XM_013179798.1;XM_013179797.1	145.174	148.231	176.603	28.4888	22.7225	45.6112	4.85433	2.27927	1.38108e-16	3.46341e-15	up	yes
LOC106042935	XR_001211381.1	0.994697	1.54365	1.24841	6.72252	12.1551	12.4203	0.120991	-3.04703	1.47276e-16	3.68793e-15	down	yes
MAP3K14	XM_013198193.1;XM_013198192.1	8.1654	7.10579	7.33443	2.14063	1.81577	1.82262	3.91167	1.96778	1.89334e-16	4.73418e-15	up	yes
IL10RB;IFNAR2	XM_013192897.1;XM_013192896.1;XM_013192895.1	9.53384	8.72971	11.3445	2.45897	2.60152	2.76137	3.7853	1.92041	1.95655e-16	4.88511e-15	up	yes
AGTR2	XM_013183407.1;XM_013183409.1;XM_013183412.1;XM_013183410.1;XM_013183408.1;XM_013183411.1	0.988885	1.26658	0.83418	6.80768	7.18966	9.65405	0.130633	-2.93641	2.01016e-16	5.005e-15	down	yes
PITPNC1	XM_013179096.1;XM_013179097.1;XM_013179095.1;XM_013179098.1	0.689178	0.945357	0.78023	5.38345	6.73993	5.45086	0.137404	-2.86351	2.15663e-16	5.34576e-15	down	yes
VCL	XM_013176404.1	7.27218	5.06539	4.34815	1.14932	1.11085	1.47649	4.46541	2.15879	2.25735e-16	5.58734e-15	up	yes
RPS6KA6	XM_013192219.1	7.24232	7.4337	5.74056	1.48966	1.20515	1.94127	4.40384	2.13876	2.32239e-16	5.74004e-15	up	yes
CLDN25	XM_013187197.1;XM_013187196.1	2.17994	2.60714	2.4214	0.500849	0.559661	0.458323	4.74607	2.24673	2.54842e-16	6.26886e-15	up	yes
SLC39A13	XM_013193501.1;XM_013193493.1;XM_013193522.1;XM_013193509.1;XR_001211893.1;XM_013193514.1	15.008	13.3679	12.3964	3.62829	3.30992	3.7429	3.81724	1.93253	2.62451e-16	6.44038e-15	up	yes
LOC106045306	XR_001212723.1	26.9502	27.991	24.0916	7.11822	7.74967	5.72709	3.83748	1.94016	2.66558e-16	6.53181e-15	up	yes
PRSS35	XM_013180179.1	3.06391	3.09184	3.4085	0.833618	0.806142	0.774109	3.96221	1.98631	2.80384e-16	6.86081e-15	up	yes
GLIPR2	XM_013181199.1	2.84977	4.1544	3.17505	0.583851	0.63675	0.758152	5.14426	2.36296	2.84962e-16	6.96289e-15	up	yes
LOC106030252	XR_001203612.1	0.731592	0.903208	0.676386	6.18494	6.03578	4.53123	0.137965	-2.85762	3.42695e-16	8.30622e-15	down	yes
LSP1	XM_013191562.1	18.9379	19.2444	16.1093	5.04782	4.94168	4.84919	3.65879	1.87137	3.42844e-16	8.30622e-15	up	yes
TBC1D8	XM_013190231.1	0.271581	0.341189	0.356199	2.06971	1.90343	3.34938	0.132327	-2.91782	3.49394e-16	8.45297e-15	down	yes
MTUS1	XM_013179867.1;XM_013179869.1;XM_013179870.1;XM_013179872.1;XM_013179871.1;XM_013179868.1	0.740152	0.904958	0.749937	6.0945	5.47123	4.17677	0.152139	-2.71654	3.67551e-16	8.84235e-15	down	yes
CBFB	XM_013192353.1	9.1768	9.61114	7.66956	2.01109	1.72215	2.79136	4.05504	2.01971	4.01331e-16	9.60117e-15	up	yes
CA9	XM_013181614.1	0.364901	0.319252	0.215204	2.5978	2.70691	2.51623	0.114993	-3.12038	4.26387e-16	1.01864e-14	down	yes
SLC4A3	XM_013171303.1	7.58813	5.92085	5.41989	1.58912	1.07844	1.35951	4.70041	2.23279	4.51119e-16	1.07622e-14	up	yes
LOC106032261	XR_001204728.1	0.47034	0.643285	0.550604	3.28103	4.42939	4.37646	0.137689	-2.86052	4.79346e-16	1.14039e-14	down	yes
GAREM	XM_013184934.1;XM_013184930.1;XM_013184931.1;XM_013184933.1;XM_013184929.1	2.30833	2.25535	2.52402	0.642313	0.667608	0.571715	3.76677	1.91333	5.03345e-16	1.19417e-14	up	yes
ULK2	XM_013196560.1	2.11415	2.63962	2.31899	12.0684	16.3366	17.872	0.152836	-2.70995	5.46573e-16	1.29315e-14	down	yes
MYO1E	XM_013177382.1;XM_013177384.1;XM_013177383.1;XM_013177380.1;XM_013177381.1;XM_013177379.1;XM_013177385.1	4.72686	4.9181	4.81159	1.1929	1.56547	1.38651	3.4878	1.80232	5.64484e-16	1.33369e-14	up	yes
LOC106029605	XR_001203293.1;XR_001203292.1;XM_013170892.1	0.829877	1.23965	0.735851	13.714	7.84853	7.36837	0.0969682	-3.36635	5.66368e-16	1.33562e-14	down	yes
SYDE2	XM_013177838.1	7.53309	7.53988	9.35441	2.32929	1.96077	1.38981	4.30069	2.10457	6.19544e-16	1.44908e-14	up	yes
MAP3K4	XM_013186777.1	13.4207	13.2742	13.5765	2.591	1.49955	3.66184	5.1947	2.37704	6.2008e-16	1.44908e-14	up	yes
CXADR	XM_013182706.1	6.08577	5.3569	5.99492	0.586557	0.94592	1.37614	5.99515	2.5838	6.24794e-16	1.45811e-14	up	yes
PTX3	XM_013193040.1	2.06639	2.23739	2.07938	0.44999	0.505591	0.363443	4.83931	2.2748	6.60927e-16	1.53825e-14	up	yes
MYO7B	XM_013188025.1	9.73251	10.9448	10.2839	3.12528	2.03697	2.8142	3.88159	1.95665	7.16078e-16	1.66435e-14	up	yes
LOC106032572	XR_001204935.1;XR_001204934.1	0.238855	0.392214	0.37924	2.3074	3.86502	6.58288	0.079207	-3.65823	7.7911e-16	1.80596e-14	down	yes
TPRA1	XM_013184281.1	19.7966	19.2873	14.0894	5.09843	4.10684	4.06536	4.00685	2.00247	7.86031e-16	1.81709e-14	up	yes
PIM3	XM_013188347.1	51.5417	39.8313	36.0952	8.55934	8.9528	12.3913	4.26266	2.09175	1.0732e-15	2.45449e-14	up	yes
LOC106029937	XR_001203418.1;XR_001203417.1;XR_001203419.1	0.0722405	0.110397	0.13327	0.852962	1.34672	0.900464	0.101901	-3.29476	1.07903e-15	2.46452e-14	down	yes
LOC106032484	XM_013175432.1;XM_013175430.1;XM_013175434.1;XM_013175436.1;XM_013175437.1;XM_013175435.1;XM_013175431.1	0.201502	0.486295	0.330945	4.34113	2.47772	3.10546	0.102651	-3.28418	1.42397e-15	3.23514e-14	down	yes
FBXO18	XM_013185507.1	2.59878	3.1337	2.61119	0.459606	0.774671	0.665972	4.39083	2.13449	1.48029e-15	3.35866e-14	up	yes
LIPG	XM_013183181.1	1.80211	1.52034	1.17046	0.113198	0.203516	0.28751	7.43583	2.89449	1.55274e-15	3.51837e-14	up	yes
LOC106033284	XR_001205269.1;XR_001205271.1;XR_001205270.1	3.47965	6.62528	5.64071	1.00985	1.02194	1.37553	4.62112	2.20824	1.56301e-15	3.53698e-14	up	yes
LOC106046437	XR_001213239.1;XR_001213236.1;XR_001213237.1;XR_001213238.1	0.38985	0.457541	0.352641	2.12392	2.30586	2.569	0.171463	-2.54403	1.84531e-15	4.14844e-14	down	yes
LOC106040167	XR_001209736.1;XR_001209737.1	3.7913	4.43811	5.85871	0.847409	0.292694	0.500678	8.58623	3.10202	1.84945e-15	4.15231e-14	up	yes
CLIP1	XM_013173273.1;XM_013173277.1;XM_013173275.1;XM_013173274.1	3.84966	5.05133	5.50689	1.40339	1.35953	1.33439	3.51642	1.81411	2.18325e-15	4.86987e-14	up	yes
PPP1R15B	XM_013189599.1	17.6885	16.8251	15.2655	4.72722	4.59978	4.87191	3.50584	1.80976	2.73433e-15	6.06753e-14	up	yes
MAP1B	XM_013192129.1	1.30879	2.29963	2.81241	0.44704	0.429468	0.33087	5.31799	2.41088	2.84643e-15	6.30811e-14	up	yes
LOC106034495	XM_013178652.1;XM_013178653.1;XR_001206112.1;XR_001206111.1	2.79448	3.27113	3.34551	0.660075	0.968293	0.489545	4.44358	2.15172	2.92144e-15	6.466e-14	up	yes
ACSL6	XM_013175826.1;XM_013175827.1;XM_013175829.1	4.3511	4.82647	5.73258	0.488607	1.14717	0.353029	7.49703	2.90632	2.93762e-15	6.49342e-14	up	yes
TMEM120A;STYXL1	XM_013190016.1;XM_013190011.1;XM_013190013.1;XM_013190015.1;XM_013190012.1;XM_013190014.1	1.65819	1.79541	1.59769	10.3747	9.33521	13.2599	0.15321	-2.70642	2.95394e-15	6.52109e-14	down	yes
KTN1	XM_013193810.1	5.29788	5.19268	4.53929	1.36479	1.36093	1.62231	3.4567	1.78939	3.1244e-15	6.88854e-14	up	yes
SLC40A1	XM_013178636.1	5.41735	6.19064	4.97465	35.0254	35.4466	25.6688	0.172483	-2.53548	3.16021e-15	6.94964e-14	down	yes
LOC106030024	XR_001203492.1	0.0343211	0.0788736	0.154777	1.21621	1.70834	2.87871	0.0461761	-4.43671	3.3656e-15	7.39182e-14	down	yes
MYLIP	XM_013190296.1	3.10331	3.51585	2.72093	15.5063	21.5303	18.4803	0.168239	-2.57142	3.52431e-15	7.73049e-14	down	yes
NPM3	XM_013176697.1;XM_013176760.1;XM_013176630.1	3.43522	3.47792	2.00048	0.327574	0.22084	0.0519301	14.8475	3.89215	3.60438e-15	7.87593e-14	up	yes
TRIM59	XM_013193038.1;XM_013193039.1	5.9537	6.08003	4.97448	1.25952	1.59429	1.54322	3.86811	1.95163	3.69299e-15	8.04903e-14	up	yes
CSF1	XM_013200347.1	8.37568	7.55196	5.20514	0.950842	1.65906	1.28916	5.41996	2.43828	3.74009e-15	8.12074e-14	up	yes
LOC106049846	XM_013202274.1	5.31967	4.53591	3.95552	1.34225	1.2714	1.33118	3.50106	1.80779	3.76376e-15	8.16179e-14	up	yes
LOC106043504	XM_013192994.1;XR_001211719.1	5.58383	5.24397	6.62747	1.77299	1.6505	1.32957	3.67243	1.87673	3.85584e-15	8.35092e-14	up	yes
PPM1K	XM_013200013.1	1.43417	1.55523	1.76158	11.2508	9.26794	8.57205	0.163316	-2.61426	4.04856e-15	8.74623e-14	down	yes
LOC106037735	XR_001208214.1;XR_001208209.1;XR_001208198.1	0.121012	0.178274	0.106235	0.997174	1.05201	1.18117	0.125535	-2.99384	4.59292e-15	9.84779e-14	down	yes
SLC9B2;BDH2	XM_013195744.1;XM_013195743.1;XM_013195736.1;XM_013195748.1;XM_013195741.1;XM_013195747.1;XM_013195739.1;XM_013195737.1;XM_013195750.1;XM_013195746.1;XM_013195742.1;XM_013195745.1;XM_013195740.1;XM_013195749.1	0.561439	0.690381	0.720802	3.31844	4.29153	3.69845	0.174438	-2.51921	4.6775e-15	1.00166e-13	down	yes
COL19A1	XM_013172200.1;XM_013172194.1;XM_013172199.1;XM_013172201.1;XM_013172193.1;XM_013172196.1;XM_013172195.1	0.115312	0.112338	0.130274	0.712429	0.91634	1.48237	0.115045	-3.11972	4.97142e-15	1.06063e-13	down	yes
LOC106039187	XR_001209093.1	4.62537	5.1688	5.62499	1.44755	1.54014	1.57848	3.37683	1.75567	5.16689e-15	1.0996e-13	up	yes
LOC106045865	XM_013196611.1	1.97436	3.34341	0.992791	0.113029	0.0001	0.0266	45.1628	5.49706	5.27309e-15	1.12081e-13	up	yes
LOC106049847;LOC106049848	XM_013202276.1;XM_013202277.1	6.83632	8.43169	9.80942	2.31827	1.57187	1.82047	4.39138	2.13467	6.08458e-15	1.2885e-13	up	yes
DNAJB9	XM_013199648.1;XM_013199655.1;XM_013199663.1	18.4578	20.696	16.6553	5.91733	4.63863	4.31931	3.75181	1.90759	6.09879e-15	1.28992e-13	up	yes
SLC16A12	XM_013193901.1;XM_013193974.1;XM_013193830.1;XM_013194048.1	0.134055	0.172755	0.153231	1.23299	1.07181	0.916718	0.142803	-2.8079	6.68638e-15	1.41072e-13	down	yes
ACSL4	XM_013185083.1;XM_013185084.1;XM_013185085.1	4.71722	5.80995	5.11501	1.2389	1.43309	1.73501	3.54939	1.82757	7.1398e-15	1.49901e-13	up	yes
PPRC1	XM_013176590.1	3.5504	3.23035	3.15117	0.708077	0.654125	0.880357	4.42883	2.14693	7.48883e-15	1.56845e-13	up	yes
LOC106037022	XM_013182732.1	8.13595	7.27518	5.87323	2.01399	2.11103	2.13123	3.40209	1.76642	8.19834e-15	1.71286e-13	up	yes
ATP6AP2	XM_013190929.1	31.0588	26.3167	25.3893	7.45482	7.6425	8.4812	3.51018	1.81154	8.53369e-15	1.78076e-13	up	yes
LOC106032071	XM_013174879.1	0.0626537	0.211483	0.0791012	2.56058	1.6244	1.40362	0.0632069	-3.98377	1.19792e-14	2.48462e-13	down	yes
MPDZ;NFIB	XM_013193547.1;XM_013193548.1	1.21213	1.32442	1.14126	5.77066	6.73031	7.32796	0.185477	-2.43069	1.21473e-14	2.51645e-13	down	yes
LOC106035457;LOC106035458	XR_001206784.1;XR_001206787.1;XR_001206785.1;XR_001206788.1;XR_001206786.1	0.652545	1.26674	0.504325	5.78441	7.1548	7.26279	0.119969	-3.05927	1.28433e-14	2.65104e-13	down	yes
PPP2R3B	XM_013180694.1	0.189742	0.239641	0.149542	2.38461	2.12076	0.94913	0.106137	-3.236	1.35416e-14	2.78513e-13	down	yes
FAM160A1	XM_013175118.1;XM_013175121.1;XM_013175115.1;XM_013175108.1;XM_013175110.1;XM_013175113.1;XM_013175119.1;XM_013175112.1;XM_013175117.1;XM_013175114.1;XM_013175122.1;XM_013175111.1;XM_013175116.1	5.41922	5.35175	5.00809	1.23413	1.29996	1.8365	3.61028	1.85211	1.39867e-14	2.86978e-13	up	yes
MAT2A	XM_013201015.1	25.5783	21.3565	20.4118	6.70172	5.8208	6.80863	3.48384	1.80068	1.40492e-14	2.87916e-13	up	yes
HSPB2	XM_013187248.1	4.77562	3.46617	2.99815	0.791895	0.635985	0.320158	6.43003	2.68483	1.46477e-14	2.99823e-13	up	yes
STIM2	XM_013181142.1;XM_013181130.1;XM_013181140.1	5.36984	5.30818	4.61089	1.7414	1.29592	1.47576	3.38769	1.7603	1.48832e-14	3.0428e-13	up	yes
GCGR	XM_013197910.1	22.3944	20.7748	21.1296	3.1811	2.23164	6.0134	5.62735	2.49245	1.52347e-14	3.10914e-13	up	yes
LOC106041191	XM_013189460.1	92.3713	78.488	81.5844	25.1495	21.3347	27.2406	3.42414	1.77574	1.52439e-14	3.10914e-13	up	yes
EPHX4	XM_013186741.1	1.95297	2.32961	2.71261	0.160611	0.34966	0.056128	12.3503	3.62647	1.54882e-14	3.15521e-13	up	yes
MCCC1	XM_013174828.1;XM_013174827.1;XM_013174826.1;XM_013174829.1	0.888703	0.964441	0.733953	4.5351	5.64673	5.84062	0.161467	-2.63069	1.61942e-14	3.29513e-13	down	yes
TPK1	XM_013197416.1	0.199136	0.238011	0.289694	1.58698	1.84534	1.20193	0.156841	-2.67263	1.71243e-14	3.47201e-13	down	yes
ANXA2;ICE2	XM_013177447.1;XM_013177446.1;XM_013177548.1;XM_013177549.1	21.5846	21.2726	22.2989	6.26752	6.13038	7.11521	3.33909	1.73945	2.01497e-14	4.06621e-13	up	yes
EMP1	XM_013196773.1	17.2239	18.7936	16.977	5.82406	4.90028	5.33405	3.30012	1.72252	2.09315e-14	4.21901e-13	up	yes
TRIM71	XM_013192721.1	0.02864	0.079505	0.077906	0.618722	0.848972	1.6122	0.0604082	-4.04911	2.17266e-14	4.36901e-13	down	yes
CTBP2	XM_013185810.1	0.379583	0.314193	0.264131	1.6273	2.24477	2.00189	0.163077	-2.61638	2.31103e-14	4.63638e-13	down	yes
TULP4	XM_013194196.1;XM_013194195.1;XM_013194197.1	4.69973	5.07288	5.74332	1.79439	1.36896	1.44091	3.36991	1.75271	2.3605e-14	4.73009e-13	up	yes
LOC106033942	XR_001205706.1	0.142691	0.137367	0.172203	0.925436	1.20244	1.07669	0.14113	-2.8249	2.46328e-14	4.92044e-13	down	yes
METTL6	XM_013197786.1;XM_013197787.1	3.99676	3.3078	2.46136	0.847918	0.801623	0.798827	3.98874	1.99593	2.46409e-14	4.92044e-13	up	yes
RANBP3L	XM_013181706.1;XM_013181708.1;XM_013181707.1;XM_013181709.1;XM_013181710.1	0.365982	0.481666	0.411749	2.18498	3.66288	6.93123	0.0985513	-3.34298	2.52347e-14	5.03314e-13	down	yes
TMEM185A	XM_013183768.1;XM_013183769.1	28.6457	28.7666	27.3909	9.83045	7.53138	7.57359	3.40091	1.76592	2.58164e-14	5.13126e-13	up	yes
LOC106029502	XM_013170798.1	2.24702	2.12964	2.21684	0.524715	0.418543	0.6035	4.26279	2.0918	2.79685e-14	5.5526e-13	up	yes
LOC106037563;LOC106037602	XM_013183513.1;XM_013183569.1	0.48651	0.674616	0.556416	2.78894	4.09524	3.1706	0.170818	-2.54946	2.95926e-14	5.86822e-13	down	yes
C1R	XM_013199573.1	3.03676	5.28522	3.41479	0.87077	0.97136	0.722611	4.5762	2.19415	3.39569e-14	6.70268e-13	up	yes
RGS10	XM_013195605.1	5.54512	5.76951	6.86129	1.80893	1.91012	1.70229	3.35266	1.74531	3.63444e-14	7.14925e-13	up	yes
DDB2;LOC106043641	XM_013193218.1;XM_013193207.1;XM_013193225.1;XM_013193231.1;XR_001211800.1;XM_013193198.1;XM_013193180.1;XR_001211801.1	3.7501	3.7122	3.23495	0.968087	1.11306	1.21844	3.242	1.69688	3.71041e-14	7.29034e-13	up	yes
LOC106043465	XM_013192926.1	0.083616	0.0001	0.0001	2.26647	1.31673	2.68495	0.0133717	-6.22467	3.86045e-14	7.5678e-13	down	yes
ASS1	XM_013194011.1	1.84136	2.31716	1.16855	0.236211	0.295857	0.122135	8.14284	3.02553	3.86505e-14	7.56817e-13	up	yes
LOC106045491	XM_013196014.1	0.0001	0.0001	0.0001	0.680742	0.196366	2.4707	8.96109e-05	-13.446	4.1864e-14	8.17873e-13	down	yes
PLCD4	XM_013186360.1	8.09863	7.48224	8.65794	2.17593	2.29729	2.37873	3.5375	1.82273	4.64659e-14	9.04688e-13	up	yes
CLEC19A	XM_013176810.1	0.264753	0.41679	0.08579	4.17044	4.62609	3.90921	0.0603926	-4.04948	4.70639e-14	9.15292e-13	down	yes
EXOC6;LOC106048341	XM_013189352.1;XM_013189209.1;XM_013188987.1;XM_013200590.1;XR_001210257.1;XM_013189296.1;XM_013189054.1;XM_013189184.1;XM_013189130.1;XM_013189422.1	0.6608	0.944759	0.729934	3.47241	6.73799	8.24732	0.126532	-2.98243	4.7447e-14	9.21697e-13	down	yes
LOC106029721	XM_013170988.1	10.1274	5.72616	8.0164	1.29498	0.733302	1.19147	7.41361	2.89018	5.23408e-14	1.01104e-12	up	yes
IFRD1	XM_013190816.1	53.7365	45.8505	42.3985	13.36	12.1375	16.8705	3.35125	1.7447	6.33266e-14	1.21368e-12	up	yes
NRGN	XM_013188501.1	7.71173	7.56922	7.87815	1.24718	0.842235	1.99186	5.67448	2.50449	6.64934e-14	1.2687e-12	up	yes
LOC106039669	XM_013187003.1;XM_013186994.1;XR_001209441.1;XM_013187001.1;XM_013186997.1;XM_013186998.1;XM_013186999.1;XM_013187004.1;XM_013187002.1;XM_013187000.1	0.332462	0.392916	0.417416	3.03948	1.99659	1.93211	0.164002	-2.60822	6.81123e-14	1.29681e-12	down	yes
LOC106030436	XM_013172284.1;XM_013172285.1	6.5964	7.05254	6.17502	1.18429	1.85337	0.857167	5.08982	2.34761	6.81181e-14	1.29681e-12	up	yes
CLIC5	XM_013184546.1;XM_013184547.1	32.8099	28.7102	33.7915	9.39378	9.69153	11.2086	3.14623	1.65362	6.8536e-14	1.30332e-12	up	yes
LOC106029507	XM_013170804.1;XM_013170803.1	14.2926	5.46468	4.90958	0.0001	0.0001	0.275234	89.5564	6.48473	6.8997e-14	1.31064e-12	up	yes
LOC106043857	XM_013193586.1	3.2249	2.45999	3.89504	0.792517	0.531705	0.67303	4.79656	2.262	7.08401e-14	1.34416e-12	up	yes
ACOX3	XM_013179197.1;XM_013179181.1;XM_013179201.1;XM_013179190.1	0.695119	0.628307	0.487509	2.9676	5.00481	4.43121	0.146001	-2.77595	7.37298e-14	1.39283e-12	down	yes
PDE8A	XM_013192770.1;XM_013192769.1;XM_013192768.1;XM_013192772.1;XM_013192771.1	0.516579	0.519662	0.694381	2.9449	2.8978	3.89651	0.177696	-2.49251	7.4299e-14	1.40204e-12	down	yes
SLAIN2	XM_013172814.1	18.4691	19.4571	18.3432	5.73693	5.06353	7.0641	3.14979	1.65525	7.59788e-14	1.43216e-12	up	yes
SLC4A7;LOC106030302	XM_013172033.1;XM_013172030.1;XM_013172035.1;XM_013172029.1;XM_013172032.1;XR_001203665.1;XM_013172031.1	1.03123	1.24068	0.8531	6.69558	5.75992	4.93304	0.179717	-2.4762	7.69548e-14	1.44896e-12	down	yes
MYLK4	XM_013201113.1	16.7943	20.7507	17.7473	3.84016	4.6767	1.58084	5.47573	2.45305	7.99018e-14	1.50116e-12	up	yes
CAPN6	XM_013185176.1;XM_013185179.1;XM_013185175.1;XM_013185178.1;XM_013185182.1;XM_013185174.1;XM_013185180.1;XM_013185177.1	1.36394	1.4529	1.76513	0.255572	0.360127	0.47898	4.18567	2.06546	8.01818e-14	1.50477e-12	up	yes
SNX10	XM_013171884.1;XM_013171887.1;XM_013171888.1;XM_013171889.1;XM_013171886.1;XM_013171890.1	0.708333	0.772712	0.576555	3.01595	5.2877	6.258	0.141303	-2.82314	9.20783e-14	1.7205e-12	down	yes
KLHL25	XM_013181951.1;XR_001207348.1	1.75618	1.32964	0.942129	0.274598	0.182432	0.326051	5.14371	2.36281	9.6122e-14	1.79021e-12	up	yes
AKAP6	XM_013174333.1;XM_013174324.1;XM_013174325.1;XM_013174334.1;XM_013174336.1;XM_013174323.1;XM_013174329.1;XM_013174332.1;XM_013174328.1;XM_013174331.1;XM_013174330.1;XM_013174326.1;XM_013174327.1;XM_013174335.1	5.04898	6.91339	7.07507	1.72248	2.08208	1.27594	3.74716	1.9058	9.96077e-14	1.85311e-12	up	yes
PCGF5	XM_013193081.1;XM_013193014.1	33.0108	36.0541	38.3501	6.237	5.64081	12.0834	4.48287	2.16442	1.00844e-13	1.87003e-12	up	yes
ATP1B1	XM_013182805.1	146.954	130.288	120.322	39.2529	22.1244	14.3787	5.24796	2.39176	1.03045e-13	1.90878e-12	up	yes
DUSP10	XM_013173983.1;XM_013173984.1	28.7283	25.7802	20.6057	8.49898	6.92619	7.80966	3.23283	1.6928	1.09037e-13	2.0176e-12	up	yes
RSPH1	XM_013181229.1	0.147604	0.238247	0.332001	3.43241	4.93551	1.59317	0.0720656	-3.79455	1.16335e-13	2.1457e-12	down	yes
LOC106037166	XM_013182966.1	0.514205	0.567275	0.523274	6.80138	6.01746	2.86811	0.102299	-3.28914	1.20244e-13	2.21303e-12	down	yes
FAM78A	XM_013193990.1	15.3773	14.8131	13.6854	4.15023	2.41972	1.60677	5.36595	2.42383	1.23708e-13	2.27434e-12	up	yes
EML1	XM_013181238.1;XM_013181245.1;XM_013181242.1;XM_013181232.1	0.764143	0.847583	0.808045	4.2833	6.25158	3.72413	0.169701	-2.55893	1.24723e-13	2.29055e-12	down	yes
KCNJ12	XM_013174901.1;XM_013174904.1;XM_013174903.1	0.373024	0.29073	0.281891	2.55052	1.8733	2.29735	0.140697	-2.82934	1.26121e-13	2.31374e-12	down	yes
UCK2	XM_013199454.1	2.6996	2.63698	2.79188	0.621859	0.49992	0.7888	4.25444	2.08897	1.31526e-13	2.40776e-12	up	yes
BEND7	XM_013197094.1	0.279091	0.354163	0.378031	1.6909	2.3576	1.97987	0.167754	-2.57558	1.3246e-13	2.42227e-12	down	yes
RASSF5	XM_013189719.1	2.04236	2.13495	1.63038	0.44394	0.518095	0.48784	4.00565	2.00204	1.37944e-13	2.51987e-12	up	yes
RDH10	XM_013172463.1	3.28315	4.07748	2.73863	0.777722	0.942162	0.91703	3.82995	1.93733	1.38095e-13	2.51994e-12	up	yes
ABCA1	XM_013188282.1;XM_013188284.1	1.71494	1.95316	1.41914	7.62791	9.87019	11.5247	0.175284	-2.51223	1.39511e-13	2.54308e-12	down	yes
WHAMM	XM_013192832.1	1.62612	2.13701	1.9109	8.47683	10.9841	14.6199	0.166488	-2.58651	1.47981e-13	2.69177e-12	down	yes
PDLIM4	XM_013175718.1	4.90744	4.39224	4.47164	0.768275	1.33449	1.39538	3.93675	1.977	1.48391e-13	2.69634e-12	up	yes
KLF2	XM_013195183.1	21.2937	36.4805	35.4453	9.17286	7.86603	8.57855	3.63891	1.86351	1.56552e-13	2.83862e-12	up	yes
COL6A3	XM_013178713.1;XM_013178714.1;XM_013178708.1;XM_013178709.1;XM_013178712.1;XM_013178706.1;XM_013178711.1;XM_013178707.1	15.3065	16.6087	14.1373	5.52022	3.69438	3.08592	3.74395	1.90456	1.57154e-13	2.84653e-12	up	yes
TMEM123	XM_013178136.1	4.70176	5.09388	5.06088	1.33044	0.722837	1.54993	4.12314	2.04374	1.61136e-13	2.9125e-12	up	yes
LOC106043112	XM_013192412.1	0.162612	0.201426	0.229181	1.29626	1.48576	1.65743	0.133625	-2.90374	1.81792e-13	3.27895e-12	down	yes
UHRF2;LOC106046382	XM_013197365.1;XR_001213202.1;XR_001213203.1	0.640703	0.840739	0.921314	3.78792	4.28014	4.91386	0.185085	-2.43374	2.03999e-13	3.67177e-12	down	yes
RAB40B	XM_013198459.1	6.21781	3.76919	8.08355	1.22724	1.40337	0.884036	5.1415	2.36219	2.42143e-13	4.33105e-12	up	yes
DDX3X;LOC106042149	XM_013190916.1;XR_001210936.1	39.0831	47.469	46.6035	14.906	15.4518	15.2046	2.92249	1.5472	2.46902e-13	4.41157e-12	up	yes
LOC106035904	XM_013181026.1;XM_013181024.1;XM_013181025.1	0.080096	0.107666	0.126682	3.41346	2.07656	0.59203	0.0517003	-4.27368	2.47351e-13	4.415e-12	down	yes
B4GALNT3	XM_013173172.1	1.42491	1.42967	1.51433	6.63984	7.76488	8.33213	0.192151	-2.37969	2.5029e-13	4.45818e-12	down	yes
LOC106043101	XR_001211520.1	0.6512	0.893548	0.7356	3.22152	5.71436	4.62559	0.168149	-2.57219	2.57761e-13	4.57698e-12	down	yes
AKR1D1	XM_013173118.1	0.164809	0.483377	0.218366	2.83414	3.15062	4.96505	0.0791386	-3.65947	2.65462e-13	4.70399e-12	down	yes
ENDOD1	XM_013178185.1	2.52143	2.30281	2.6941	0.784647	0.389053	0.433555	4.67774	2.22581	2.91386e-13	5.15804e-12	up	yes
LOC106047990	XM_013199751.1	2.46141	1.55886	1.63168	0.335186	0.368929	0.487764	4.74204	2.24551	2.96556e-13	5.24415e-12	up	yes
CREM	XM_013195723.1;XM_013195722.1;XM_013195724.1;XM_013195725.1;XM_013195719.1;XM_013195721.1;XM_013195716.1;XM_013195714.1;XM_013195718.1;XM_013195717.1;XM_013195715.1	12.9201	11.4464	12.2268	4.34733	3.81801	4.17428	2.96551	1.56828	3.35274e-13	5.89842e-12	up	yes
LOC106049814	XR_001214561.1;XR_001214560.1	3.91584	3.4932	2.95559	0.953412	0.920498	0.623226	4.15061	2.05332	3.46991e-13	6.09829e-12	up	yes
MYOM2	XM_013172295.1	132.594	129.828	134.637	50.1233	42.0121	35.1014	3.12063	1.64184	3.62138e-13	6.35149e-12	up	yes
MYO18B	XM_013173758.1	16.3777	17.0681	16.6687	6.34402	4.18741	4.84453	3.25927	1.70455	3.66923e-13	6.42884e-12	up	yes
PYGO1	XM_013177343.1;XM_013177342.1	0.975362	1.00626	1.18244	4.33658	6.51566	6.91631	0.178071	-2.48948	3.78036e-13	6.5966e-12	down	yes
SSTR4	XM_013191136.1	10.877	9.41941	7.13406	2.77632	1.70226	2.27702	4.06041	2.02162	3.9866e-13	6.94236e-12	up	yes
LOC106046695	XR_001213414.1;XR_001213415.1;XR_001213416.1	0.280782	0.457261	0.39557	2.02576	1.94322	2.20329	0.183662	-2.44487	4.03111e-13	7.00564e-12	down	yes
MIEF2	XM_013174935.1	16.9516	13.4915	10.5342	4.04204	3.60393	2.15121	4.18256	2.06439	4.20394e-13	7.28386e-12	up	yes
LOC106031466	XR_001204281.1	0.151379	0.134028	0.163514	0.981658	1.14555	1.34335	0.129351	-2.95063	4.42944e-13	7.65138e-12	down	yes
LOC106038361;KIAA1143	XR_001208551.1;XM_013184834.1;XR_001208553.1;XR_001208552.1	0.565655	0.436102	0.492038	2.35988	3.65214	2.54454	0.174579	-2.51805	4.84872e-13	8.34203e-12	down	yes
SPEG	XM_013171130.1	158.884	159.078	200.391	64.7535	40.5638	46.5956	3.41217	1.77069	4.94467e-13	8.49007e-12	up	yes
MICAL2	XM_013189073.1;XM_013189076.1;XM_013189077.1;XM_013189074.1	7.68017	6.32922	8.85421	1.63169	1.60291	2.80934	3.78289	1.91949	5.07852e-13	8.6997e-12	up	yes
MYO15A	XM_013175030.1	20.8722	17.0694	17.1345	6.57556	4.9684	4.07817	3.52552	1.81784	5.08988e-13	8.70456e-12	up	yes
TGFB2	XM_013174005.1	0.486724	0.594884	0.580767	8.06366	3.70574	3.11229	0.111706	-3.16222	5.26204e-13	8.99001e-12	down	yes
ABHD2	XM_013181936.1;XM_013181937.1	44.9567	45.5008	39.554	16.6541	9.73614	10.0638	3.56644	1.83449	5.28232e-13	9.01568e-12	up	yes
LOC106030577	XR_001203836.1;XR_001203835.1;XR_001203834.1	0.20307	0.167493	0.185326	1.13309	1.30015	1.94437	0.126985	-2.97727	5.30023e-13	9.0333e-12	down	yes
ADAMTSL5	XM_013200064.1	0.0387274	0.122189	0.11811	2.78053	1.86082	1.68208	0.0441258	-4.50223	5.30844e-13	9.0333e-12	down	yes
HSPA5	XM_013188792.1	22.2515	20.4782	22.5519	8.16147	5.68555	6.44863	3.21654	1.68551	5.32016e-13	9.04428e-12	up	yes
SETBP1	XM_013183131.1	0.748196	0.825615	0.84832	3.1554	5.24034	5.92397	0.169147	-2.56365	5.55841e-13	9.4306e-12	down	yes
LOC106041588	XR_001210531.1	10.2196	8.5073	6.40346	1.98578	2.42556	1.66175	4.13799	2.04893	5.57231e-13	9.44485e-12	up	yes
LOC106043969	XR_001212002.1	10.3812	10.4894	10.089	2.78656	2.32988	1.11037	4.97198	2.31382	5.73659e-13	9.6755e-12	up	yes
PDCD4	XM_013174546.1	1.96661	2.11871	1.77222	9.48147	11.2954	11.9332	0.179075	-2.48137	6.10271e-13	1.02728e-11	down	yes
PVRL3;LOC106039235	XM_013182952.1;XR_001209118.1	4.80442	4.19929	4.69343	1.69133	1.52725	1.42816	2.94769	1.55959	6.50892e-13	1.09137e-11	up	yes
FRRS1L	XM_013195331.1	1.54572	1.33656	1.68848	0.156268	0.057974	0.0001	21.3246	4.41445	7.201e-13	1.20155e-11	up	yes
SBNO2	XM_013200085.1;XM_013200084.1;XM_013200086.1	3.15754	4.03915	4.06772	1.19339	1.0175	1.10657	3.39549	1.76362	7.2811e-13	1.21373e-11	up	yes
SP4	XM_013171823.1;XM_013171824.1	0.899919	1.04708	1.16903	5.38664	5.41959	6.0641	0.184705	-2.43671	7.35764e-13	1.2253e-11	down	yes
ACTB	XM_013174886.1	258.318	237.317	185.397	81.4052	68.0708	63.4228	3.19885	1.67755	7.42966e-13	1.23609e-11	up	yes
LRRFIP2	XM_013196057.1	7.26779	7.74385	8.18085	1.99723	2.66629	2.71693	3.14242	1.65188	7.74187e-13	1.28306e-11	up	yes
LOC106029474	XM_013170771.1	90.3501	73.2292	55.8192	22.7767	21.1004	15.7888	3.67711	1.87857	7.78197e-13	1.28846e-11	up	yes
PANK1;LOC106043917	XM_013193490.1;XM_013193611.1;XR_001212000.1;XM_013193562.1;XR_001211988.1;XR_001212007.1	1.53011	1.86079	1.48384	7.52785	8.72504	7.77104	0.202912	-2.30108	8.94284e-13	1.47355e-11	down	yes
TRABD	XM_013188367.1;XM_013188366.1;XM_013188369.1;XM_013188368.1	2.97159	4.33722	4.42634	0.691278	1.25172	0.482243	4.83875	2.27463	9.54192e-13	1.57075e-11	up	yes
OSBPL8	XM_013197711.1;XM_013197696.1;XM_013197693.1;XM_013197706.1	0.824813	0.815698	1.10299	4.5122	4.71747	5.14413	0.190868	-2.38935	9.80795e-13	1.60991e-11	down	yes
RAMP1	XM_013178800.1	0.782225	0.7548	0.826636	4.47665	5.42623	5.31706	0.1553	-2.68687	1.01133e-12	1.65685e-11	down	yes
B4GALT4	XM_013183540.1;XM_013183529.1	29.5557	25.1993	25.0643	9.73934	7.17753	8.54279	3.13513	1.64853	1.04642e-12	1.71272e-11	up	yes
PLA2G4F	XM_013192185.1	0.239279	0.18717	0.173876	1.32944	1.41372	2.9486	0.105473	-3.24506	1.05359e-12	1.72281e-11	down	yes
ITGA8	XR_001209443.1;XM_013187027.1;XR_001209444.1	1.38058	1.52579	1.96678	0.398508	0.485145	0.386767	3.83586	1.93955	1.1082e-12	1.80865e-11	up	yes
LOC106041358	XR_001210445.1	1.92006	2.08306	1.60178	0.0001	0.185804	0.175284	15.518	3.95587	1.1633e-12	1.89678e-11	up	yes
FDFT1	XM_013184420.1	16.1683	14.6713	11.4817	5.10455	3.6056	3.25905	3.53586	1.82206	1.19036e-12	1.93722e-11	up	yes
ANGPTL4	XM_013196350.1	0.960468	1.33593	0.61486	5.05524	8.15631	9.56461	0.12782	-2.96781	1.19334e-12	1.94022e-11	down	yes
ZMYND11	XM_013185740.1;XM_013185736.1;XM_013185738.1;XM_013185739.1;XM_013185737.1	0.761772	1.03863	0.832308	3.9095	5.13235	4.37018	0.196295	-2.34891	1.19851e-12	1.94678e-11	down	yes
ALOX5AP	XM_013189434.1	1.97158	2.7704	1.62815	0.433604	0.198016	0.380695	6.29264	2.65367	1.30604e-12	2.11544e-11	up	yes
GOLPH3L	XM_013170631.1	5.59801	3.82228	5.02068	1.19981	1.31717	0.836329	4.30649	2.10651	1.32438e-12	2.14312e-11	up	yes
STAT3	XM_013199804.1	43.8875	34.5265	40.64	14.5924	9.90025	10.1904	3.43263	1.77931	1.33888e-12	2.16047e-11	up	yes
BCAR3;DNTTIP2	XM_013186596.1;XM_013186680.1;XM_013186593.1;XM_013186588.1;XM_013186594.1;XM_013186592.1;XM_013186597.1;XM_013186590.1;XM_013186589.1;XM_013186595.1	7.93953	7.74577	8.00711	2.97717	1.95923	2.48058	3.19435	1.67552	1.36911e-12	2.20718e-11	up	yes
TGFB3	XM_013185693.1	5.53976	5.14884	5.04479	1.77459	1.18219	1.87087	3.25902	1.70444	1.39508e-12	2.24694e-11	up	yes
EPHA2	XM_013187782.1	2.58611	2.76667	1.26471	0.516012	0.375463	0.369384	5.24841	2.39188	1.45829e-12	2.34439e-11	up	yes
LOC106045720	XM_013196360.1	12.8373	11.8443	11.0744	2.68366	1.70904	4.26949	4.12782	2.04538	1.4757e-12	2.36789e-11	up	yes
KLF6	XM_013185769.1;XM_013185768.1;XR_001208898.1	10.1136	11.607	11.3386	3.21732	2.84742	4.43999	3.14707	1.65401	1.53119e-12	2.45462e-11	up	yes
LOC106042819	XR_001211319.1	0.658789	0.9	0.705984	3.19623	4.04649	5.08443	0.183722	-2.4444	1.64676e-12	2.63251e-11	down	yes
LOC106037436	XM_013183330.1	0.863967	1.00719	0.832239	3.61752	5.28674	5.77982	0.184104	-2.44141	1.72128e-12	2.73633e-11	down	yes
DDX24	XM_013181832.1	4.66557	4.91635	6.04173	1.27375	1.62214	1.91753	3.24585	1.6986	1.75105e-12	2.78109e-11	up	yes
THBD	XM_013191026.1	130.417	117.736	86.5765	38.547	21.7161	25.0333	3.92431	1.97244	1.80425e-12	2.86294e-11	up	yes
SLC45A4	XM_013193363.1	0.947162	0.945149	0.70447	3.48234	6.13104	6.43273	0.161833	-2.62743	1.84298e-12	2.92168e-11	down	yes
MAPK8IP1	XM_013188905.1	4.09093	2.97984	3.13561	0.882378	0.888033	0.501522	4.49238	2.16748	1.88599e-12	2.98711e-11	up	yes
ACSBG1	XM_013177495.1;XM_013177497.1;XM_013177496.1;XM_013177494.1	2.68877	3.35256	3.35746	1.17091	1.01798	0.854704	3.08804	1.62669	1.89533e-12	2.99913e-11	up	yes
LBH	XM_013174102.1	18.7417	15.0243	13.3739	5.47068	5.00872	4.79809	3.08558	1.62554	1.90893e-12	3.01528e-11	up	yes
FLVCR1	XM_013174040.1	1.2399	1.19394	1.11266	6.30653	5.27071	5.8997	0.202924	-2.30099	1.98133e-12	3.12656e-11	down	yes
TMPRSS5	XM_013187086.1	0.0564683	0.0001	0.00781028	0.610663	1.21167	1.24672	0.0209767	-5.57507	1.9896e-12	3.13673e-11	down	yes
RAB11B	XM_013196306.1;XM_013196305.1;XM_013196307.1	12.221	13.0264	12.9416	4.50274	4.40549	4.68432	2.80955	1.49034	2.00999e-12	3.16596e-11	up	yes
CDC42EP4	XM_013178825.1	9.60139	6.44059	6.52594	2.11774	1.03905	1.40739	4.94457	2.30584	2.15493e-12	3.38185e-11	up	yes
LOC106034364	XR_001205956.1	1.09409	1.41091	1.03202	0.0001	0.139682	0.035858	20.1379	4.33184	2.35775e-12	3.69001e-11	up	yes
DOK5	XM_013190403.1;XM_013190413.1;XM_013190422.1;XM_013190428.1;XM_013190427.1;XM_013190434.1	1.7564	1.83736	1.34646	9.01665	7.16647	10.564	0.184701	-2.43674	2.37301e-12	3.71051e-11	down	yes
WDR63	XM_013178007.1	1.14992	1.10319	1.10528	0.355505	0.246719	0.154711	4.43682	2.14952	2.47788e-12	3.87096e-11	up	yes
GGH	XR_001209009.1;XM_013185918.1	1.46658	1.37554	1.48621	6.48051	7.78255	10.7734	0.172881	-2.53215	2.58609e-12	4.03632e-11	down	yes
OSGIN1	XM_013192413.1;XM_013192415.1;XM_013192414.1	10.3677	9.5304	8.5311	3.41414	3.13754	2.11878	3.27885	1.71319	2.6654e-12	4.14502e-11	up	yes
BCL10;DDAH1	XM_013178014.1;XM_013178013.1;XM_013177906.1;XM_013177904.1;XM_013178015.1;XM_013177905.1;XR_001205799.1	1.52203	2.60842	2.73788	0.745184	0.59351	0.535825	3.66405	1.87344	2.75453e-12	4.27975e-11	up	yes
PIK3R3	XM_013176360.1	8.05092	3.34291	8.57118	1.06021	1.21926	1.70265	5.01366	2.32586	3.23166e-12	4.99393e-11	up	yes
TRANK1	XM_013190433.1	0.352005	0.600789	0.610455	2.50767	3.0439	3.92768	0.164913	-2.60023	3.30172e-12	5.0929e-11	down	yes
PHACTR1	XM_013194338.1;XM_013194337.1	5.77865	6.12527	5.57196	1.88969	1.86315	2.32149	2.877	1.52457	3.3323e-12	5.13096e-11	up	yes
LOC106043970	XR_001212003.1	16.0312	18.2395	15.6909	4.94637	3.50895	1.79566	4.87383	2.28506	3.36123e-12	5.17087e-11	up	yes
RNF146	XM_013175421.1;XM_013175418.1;XM_013175419.1;XM_013175417.1;XM_013175420.1;XM_013175422.1	3.64615	3.76265	2.88587	1.29809	1.07037	0.881592	3.16754	1.66336	3.37408e-12	5.18598e-11	up	yes
PLN	XM_013199150.1;XR_001213858.1;XR_001213859.1	4.40207	4.58091	4.63843	17.9154	20.9154	24.4979	0.215091	-2.21698	3.82149e-12	5.85791e-11	down	yes
DUSP26;RNF122	XM_013194440.1;XM_013194449.1;XM_013194448.1	41.4143	39.0269	40.5962	12.1609	14.2593	15.1845	2.90922	1.54063	4.18366e-12	6.38455e-11	up	yes
ABCG1	XM_013181365.1	0.907585	0.836232	0.912054	9.80359	4.27298	4.70767	0.141388	-2.82227	4.20272e-12	6.40793e-11	down	yes
PLCL2	XM_013171953.1;XM_013171955.1	1.13383	1.54373	1.16481	8.11968	7.99996	4.88603	0.182921	-2.45071	4.2434e-12	6.46422e-11	down	yes
CEP85L	XM_013199149.1	1.38609	1.53745	1.6285	6.46734	6.67514	7.99054	0.215399	-2.21491	4.25762e-12	6.48012e-11	down	yes
PLCXD2	XM_013186256.1;XM_013186263.1	6.81814	5.7912	7.53215	2.47871	1.83056	1.37524	3.54322	1.82506	4.34426e-12	6.58861e-11	up	yes
AGTR1	XM_013181583.1	0.672571	1.08576	0.884359	3.63982	5.09528	6.4021	0.174582	-2.51802	4.38215e-12	6.63433e-11	down	yes
IGDCC4	XM_013181831.1	0.141813	0.186843	0.213227	1.76439	1.19854	0.929508	0.139214	-2.84462	4.39378e-12	6.64608e-11	down	yes
DHCR24	XM_013176406.1	5.4383	4.09203	4.88905	1.67329	1.41862	1.08867	3.44913	1.78623	4.62614e-12	6.98523e-11	up	yes
CLIC2	XM_013201890.1	32.4195	25.1006	22.31	9.8626	8.15088	7.98522	3.07054	1.61849	4.64266e-12	7.00401e-11	up	yes
LOC106031525	XR_001204339.1;XR_001204355.1;XR_001204351.1;XR_001204354.1;XR_001204345.1;XR_001204350.1;XR_001204349.1;XR_001204341.1;XR_001204356.1	8.23869	12.3642	7.40033	2.6545	3.42848	2.43543	3.28738	1.71694	4.66348e-12	7.02923e-11	up	yes
RASD2	XM_013180811.1	0.153806	0.165981	0.177913	1.65056	1.07047	1.13678	0.129011	-2.95444	4.89852e-12	7.36409e-11	down	yes
XBP1	XM_013193606.1	19.974	16.1909	15.862	6.25517	5.31488	5.65659	3.02015	1.59462	4.92922e-12	7.39727e-11	up	yes
MFSD5	XM_013170674.1	33.5151	27.8417	27.4662	10.0778	8.71649	10.1142	3.07255	1.61944	5.03069e-12	7.54295e-11	up	yes
ZFAND5	XM_013194517.1	4.36831	4.0485	3.94824	16.2843	22.265	32.8681	0.173138	-2.53001	5.23095e-12	7.83637e-11	down	yes
LOC106039634	XM_013186940.1	1.00867	1.33779	1.84066	0.281108	0.079418	0.201897	7.44479	2.89623	5.8953e-12	8.79322e-11	up	yes
ROCK2	XM_013172629.1;XM_013172630.1	4.86568	6.59013	6.24731	1.20472	1.47423	2.38235	3.49774	1.80642	6.05591e-12	9.01711e-11	up	yes
TRIM54	XM_013202336.1	135.25	124.966	130.239	48.6551	24.257	34.4377	3.63723	1.86284	6.28767e-12	9.35407e-11	up	yes
SLC2A12	XM_013175335.1	25.868	20.5365	11.5075	4.79519	5.70554	3.89807	4.022	2.00791	6.62511e-12	9.81352e-11	up	yes
LOC106029317	XM_013170584.1;XM_013170585.1	1.44331	1.56348	1.56389	0.139745	0.223715	0.435002	5.72436	2.51712	6.67509e-12	9.87902e-11	up	yes
CAMK1D	XM_013197056.1	4.55545	6.73427	5.96414	1.66095	2.0268	1.02634	3.66006	1.87187	6.73085e-12	9.95295e-11	up	yes
NAA50	XM_013196366.1	54.7897	48.7798	51.6528	20.3811	17.6635	18.1328	2.76307	1.46627	6.89308e-12	1.01841e-10	up	yes
SORCS2	XM_013179450.1;XM_013179431.1;XM_013179439.1;XM_013179391.1;XM_013179421.1;XM_013179475.1;XM_013179465.1;XM_013179409.1;XM_013179399.1;XM_013179457.1;XM_013179400.1	1.6608	1.73968	1.91266	0.719684	0.501597	0.43561	3.20669	1.68108	7.7339e-12	1.13509e-10	up	yes
PITRM1	XM_013185748.1	10.2556	10.9505	11.5014	3.66011	3.88378	4.01462	2.82974	1.50067	7.73578e-12	1.13509e-10	up	yes
OXSR1	XM_013182383.1	14.342	12.9007	15.144	5.01947	4.40883	5.23767	2.89014	1.53114	8.33097e-12	1.22033e-10	up	yes
SLC15A2	XM_013171214.1;XM_013171215.1;XM_013171216.1	0.277948	0.261245	0.31803	1.3411	2.04347	1.7358	0.167415	-2.5785	9.22283e-12	1.34409e-10	down	yes
PPARGC1A	XM_013180790.1;XM_013180770.1;XM_013180780.1	0.555403	0.792167	0.672555	4.65277	3.02166	3.14299	0.186747	-2.42084	9.27236e-12	1.35016e-10	down	yes
CCSAP	XM_013200921.1	5.70155	5.34578	4.38963	1.8972	1.42827	0.902091	3.6515	1.86849	9.34838e-12	1.36007e-10	up	yes
AASS	XM_013194578.1	1.65195	1.26803	1.33691	11.1045	7.25399	6.35518	0.172248	-2.53744	9.50071e-12	1.38106e-10	down	yes
SLC25A33	XM_013194285.1	0.466847	0.353998	0.296546	2.65839	1.87129	2.9508	0.149374	-2.743	9.65788e-12	1.4007e-10	down	yes
GNA13;LOC106034699	XM_013178987.1;XR_001206247.1	20.2975	19.5878	17.7475	6.6854	6.89544	6.94682	2.80757	1.48932	9.66026e-12	1.4007e-10	up	yes
MLLT11	XM_013201513.1	34.2933	33.3764	38.7587	6.77205	7.84624	14.1451	3.70014	1.88758	9.91211e-12	1.436e-10	up	yes
LOC106035176	XR_001206602.1	0.310692	0.496847	0.452402	2.44103	3.31416	2.22309	0.157921	-2.66272	1.06464e-11	1.53718e-10	down	yes
GUCY1A3	XM_013175189.1;XM_013175188.1;XM_013175192.1;XM_013175194.1;XM_013175190.1;XM_013175191.1	0.414339	0.353566	0.397749	1.69604	2.39161	2.16759	0.186348	-2.42393	1.1204e-11	1.61226e-10	down	yes
GIPC2	XM_013177821.1;XM_013177822.1	5.10434	8.0166	5.41667	2.02063	1.26875	0.800592	4.53245	2.18029	1.12252e-11	1.61396e-10	up	yes
LONRF3	XM_013183686.1	8.11246	6.74464	10.0513	2.64596	2.94763	2.58719	3.04475	1.60632	1.1704e-11	1.67859e-10	up	yes
CAMKK2;ANAPC5	XM_013173333.1;XM_013173337.1;XM_013173329.1;XM_013173332.1;XR_001204123.1;XM_013173331.1;XR_001204122.1	7.32417	7.1255	4.90878	2.21818	1.95944	2.13237	3.0679	1.61725	1.25979e-11	1.79627e-10	up	yes
LOC106048089	XM_013199880.1;XM_013199881.1;XM_013199882.1	36.0462	29.2991	21.9392	8.25119	7.15861	10.5912	3.35697	1.74716	1.28186e-11	1.82471e-10	up	yes
SREBF2	XM_013195629.1	10.1394	8.23351	8.00753	3.30317	2.50801	3.14728	2.94475	1.55815	1.30066e-11	1.84994e-10	up	yes
FN1	XM_013178607.1	29.8481	35.3655	29.9057	12.5407	12.164	9.86743	2.75133	1.46013	1.33034e-11	1.89058e-10	up	yes
PHF2	XM_013187627.1	0.424161	0.533671	0.475581	1.91625	2.9078	2.56458	0.194003	-2.36585	1.37689e-11	1.9535e-10	down	yes
DLGAP5	XM_013193873.1;XM_013193874.1;XM_013193875.1	0.150821	0.114723	0.266625	1.16606	1.47504	1.75666	0.121009	-3.04681	1.41655e-11	2.00645e-10	down	yes
KDM6A	XM_013181226.1	1.16868	1.34463	1.00899	4.43472	5.83161	6.57592	0.209135	-2.25749	1.42617e-11	2.0184e-10	down	yes
BCO2	XM_013187165.1;XR_001209469.1;XR_001209470.1;XR_001209468.1;XR_001209467.1	2.54026	2.60334	2.59284	0.866825	0.684974	0.834439	3.24211	1.69693	1.44615e-11	2.04415e-10	up	yes
LHFP	XM_013201234.1	2.80724	2.97871	2.67282	1.07236	0.695446	1.04227	3.01016	1.58984	1.55199e-11	2.18745e-10	up	yes
PTPRC	XM_013190665.1;XM_013190667.1;XM_013190670.1;XM_013190671.1;XM_013190674.1;XM_013190666.1;XM_013190669.1;XM_013190668.1;XM_013190673.1;XM_013190672.1	1.18534	1.63268	1.12463	0.295563	0.432046	0.299466	3.83872	1.94063	1.59899e-11	2.25e-10	up	yes
FAM72A	XM_013189591.1	1.4841	1.10958	1.02654	0.131414	0.296971	0.0719546	7.23553	2.8551	1.61704e-11	2.27353e-10	up	yes
METTL18	XM_013190195.1	2.78369	2.41053	2.39051	0.712738	0.93207	0.721036	3.20593	1.68074	1.6573e-11	2.32442e-10	up	yes
PDE12	XM_013184097.1	8.72178	9.14275	8.0337	3.18058	2.75599	2.96003	2.91103	1.54153	1.7442e-11	2.4423e-10	up	yes
LOC106043971	XR_001212004.1	11.5714	11.7521	11.4419	3.16502	1.86056	0.903512	5.86353	2.55177	1.77652e-11	2.4835e-10	up	yes
LOC106029648	XR_001203305.1	11.7428	11.6081	10.389	4.04224	3.24921	3.70867	3.06724	1.61694	1.81311e-11	2.52437e-10	up	yes
NEXN	XM_013177889.1	6.01352	6.7138	6.9068	1.82186	1.45061	2.74927	3.26054	1.70511	1.93363e-11	2.68129e-10	up	yes
MURC	XM_013181212.1	10.7909	14.2947	16.4335	60.8939	69.779	65.9659	0.211144	-2.2437	2.0388e-11	2.82257e-10	down	yes
LOC106032888;RASGEF1C	XR_001205097.1;XM_013175924.1;XR_001205096.1	2.08755	2.16622	3.08077	0.871972	0.834896	0.806176	2.91859	1.54527	2.23486e-11	3.08403e-10	up	yes
DNAJC6	XM_013193120.1;XM_013193121.1	7.19596	7.10298	8.32645	1.76306	2.16979	3.27435	3.13928	1.65043	2.29504e-11	3.16454e-10	up	yes
LOC106033880	XR_001205626.1	2.59109	2.17776	1.9924	0.462533	0.537549	0.397108	4.83919	2.27476	2.34485e-11	3.23062e-10	up	yes
ANGPTL7	XM_013187967.1;XM_013187968.1	0.905509	1.05438	2.11177	10.2835	7.96653	11.1689	0.138403	-2.85305	2.37069e-11	3.26361e-10	down	yes
ZDHHC16	XM_013182631.1;XM_013182554.1	8.94789	9.28888	8.83455	3.27564	2.96303	2.29434	3.17254	1.66564	2.47447e-11	3.40373e-10	up	yes
FAM26E	XM_013175540.1	0.178493	0.164081	0.191959	0.962972	1.47297	1.36751	0.140539	-2.83096	2.49877e-11	3.4344e-10	down	yes
LOC106032682	XM_013175733.1	3.40141	1.68559	2.3975	0.641188	0.255197	0.259653	6.47427	2.69472	2.55739e-11	3.50935e-10	up	yes
MOB1B;DCK	XM_013193737.1;XM_013193734.1;XM_013193736.1;XM_013193735.1;XM_013193703.1;XM_013193738.1	3.70821	4.29155	3.67131	1.36475	1.39158	1.59166	2.68424	1.42452	2.58957e-11	3.55067e-10	up	yes
LOC106029421	XM_013170707.1	14.4145	15.3724	13.4771	2.65877	2.76119	4.97612	4.16157	2.05713	2.77477e-11	3.78644e-10	up	yes
TUBA4A;LOC106029920;GLB1L	XM_013171126.1;XR_001203410.1;XM_013171295.1	4.36867	4.41448	4.52204	1.83402	1.13452	1.19307	3.19713	1.67678	2.84239e-11	3.86948e-10	up	yes
ETV4	XM_013200873.1	1.18472	1.15546	1.12885	0.315089	0.175414	0.095548	5.91932	2.56543	2.94501e-11	4.00601e-10	up	yes
NOCT	XM_013189171.1	23.369	17.975	22.5197	8.38833	6.74661	7.07711	2.87518	1.52365	3.1019e-11	4.20608e-10	up	yes
MLIP	XM_013172215.1	0.566344	0.52245	0.56425	2.41939	3.14904	2.2696	0.210901	-2.24536	3.18778e-11	4.31911e-10	down	yes
RICTOR	XM_013181632.1	13.5108	14.7447	12.3188	4.39943	4.89524	5.66603	2.71206	1.43939	3.3646e-11	4.54434e-10	up	yes
PCMTD1	XM_013184920.1;XM_013184921.1;XM_013184922.1;XM_013184916.1;XM_013184923.1	1.90491	2.18918	2.12869	7.49303	10.2286	11.3914	0.213746	-2.22603	3.39006e-11	4.57512e-10	down	yes
FBXO21	XM_013196113.1;XM_013196114.1	0.444902	0.536346	0.440388	1.83127	2.68247	3.41487	0.179304	-2.47952	3.51273e-11	4.73694e-10	down	yes
LOC106048168	XR_001214087.1	3.56831	3.38732	2.60789	0.501401	0.771036	1.21517	3.84447	1.94279	3.60218e-11	4.84993e-10	up	yes
NR4A3	XM_013181116.1	31.9422	31.7303	33.0142	5.32954	6.24988	13.0732	3.92197	1.97158	3.80881e-11	5.1081e-10	up	yes
PKNOX2	XM_013188599.1	0.750382	0.866984	1.05137	4.14587	4.45102	3.86505	0.214151	-2.2233	3.84737e-11	5.15577e-10	down	yes
AXIN2	XM_013178833.1	0.0788947	0.162344	0.217487	1.24226	1.50657	0.971037	0.123318	-3.01955	3.92656e-11	5.25779e-10	down	yes
BICD1	XM_013173059.1;XM_013173048.1;XM_013173055.1;XM_013173058.1;XM_013173056.1;XM_013173046.1;XM_013173052.1;XM_013173054.1;XM_013173050.1;XM_013173047.1;XM_013173060.1;XM_013173049.1;XM_013173051.1;XM_013173053.1	2.53938	0.691624	3.80419	0.205991	0.397761	0.233928	8.39843	3.07012	3.95956e-11	5.28959e-10	up	yes
LRGUK	XM_013185501.1;XM_013185502.1	0.311275	0.311845	0.189805	2.11922	1.48751	1.77583	0.151029	-2.7271	4.11456e-11	5.48384e-10	down	yes
KLHDC8A	XM_013189746.1;XM_013189748.1;XM_013189753.1;XM_013189752.1;XM_013189750.1;XM_013189751.1;XM_013189749.1	3.49002	3.10286	2.4039	1.11202	0.752625	0.664666	3.55702	1.83067	4.14259e-11	5.51691e-10	up	yes
LOC106036270	XR_001207213.1	1.72099	2.12399	1.57241	11.9569	9.2095	7.07527	0.191823	-2.38215	4.38012e-11	5.82871e-10	down	yes
EYA2	XM_013189534.1;XM_013189529.1;XM_013189539.1	0.111349	0.19078	0.261451	1.09352	1.31273	1.73632	0.136046	-2.87783	4.56705e-11	6.06337e-10	down	yes
RGS6	XM_013191388.1;XM_013191375.1;XM_013191383.1;XM_013191416.1;XM_013191405.1;XM_013191396.1;XM_013191423.1	1.30639	1.33294	1.3827	0.435706	0.575497	0.499074	2.66311	1.41311	4.7332e-11	6.27909e-10	up	yes
LOC106036235	XR_001207184.1;XR_001207183.1	1.24717	1.85184	0.957498	12.6638	10.2373	6.7428	0.136841	-2.86943	4.77828e-11	6.3291e-10	down	yes
LOC106030261	XR_001203623.1	1.3163	1.38536	1.0295	7.41134	10.143	4.49984	0.169181	-2.56336	4.8123e-11	6.36925e-10	down	yes
CD5	XM_013200174.1	5.71825	4.49395	4.31056	1.70733	1.46715	1.48565	3.11639	1.63987	4.86801e-11	6.43802e-10	up	yes
LOC106045680	XM_013196295.1;XM_013196299.1;XM_013196298.1;XM_013196296.1;XM_013196293.1;XM_013196294.1;XM_013196297.1;XR_001212904.1;XM_013196300.1	1.0782	1.34405	1.3516	0.322164	0.432716	0.219399	3.87349	1.95363	4.88398e-11	6.45415e-10	up	yes
FOSL2;BRE	XM_013171066.1;XM_013171060.1;XM_013171061.1;XM_013171065.1;XM_013171064.1;XM_013171062.1;XR_001203348.1;XR_001203347.1;XR_001203346.1;XM_013171063.1	5.9276	5.34621	3.77731	1.5789	1.78203	1.96124	2.828	1.49978	5.06859e-11	6.6878e-10	up	yes
LOC106036647	XR_001207496.1	0.339655	0.252603	0.328213	1.71246	2.0492	2.21018	0.154135	-2.69773	5.17036e-11	6.81162e-10	down	yes
BTLA	XR_001209211.1;XM_013186515.1;XR_001209207.1;XR_001209212.1;XR_001209213.1	1.02691	1.04985	1.48393	0.298569	0.452851	0.343299	3.2526	1.70159	5.37388e-11	7.0743e-10	up	yes
PTGER3	XM_013193158.1	2.29176	1.58288	1.44839	0.270476	0.515388	0.161456	5.61903	2.49032	5.50349e-11	7.23382e-10	up	yes
RRP36	XM_013194952.1	17.2877	15.7385	14.8536	5.66307	4.9671	6.77188	2.75139	1.46016	5.64052e-11	7.40826e-10	up	yes
MYH10	XM_013197864.1;XM_013197862.1;XM_013197861.1;XM_013197863.1	11.5123	11.1744	12.0178	5.07057	2.86447	3.26224	3.09938	1.63198	5.73165e-11	7.5107e-10	up	yes
LOC106040156	XM_013187855.1;XM_013187856.1;XM_013187857.1;XM_013187858.1	1.75247	4.67417	2.46366	0.661137	0.417839	0.441833	5.84577	2.54739	5.7684e-11	7.54732e-10	up	yes
NT5DC1	XM_013175561.1;XM_013175562.1	2.72539	1.77473	3.84382	0.62561	0.872009	0.556544	4.06196	2.02218	5.84382e-11	7.63436e-10	up	yes
MTMR10	XM_013177245.1	23.9475	23.6473	26.1895	7.99812	10.5419	8.87135	2.69175	1.42854	6.01401e-11	7.83877e-10	up	yes
AMOTL1	XM_013178108.1;XM_013178107.1;XM_013178109.1	1.06429	1.22523	0.922963	4.12335	5.0972	6.56193	0.203548	-2.29656	6.13899e-11	7.98348e-10	down	yes
RASGEF1B;PRKG2	XM_013190594.1;XM_013190592.1;XM_013190577.1;XM_013190588.1;XM_013190593.1;XM_013190595.1;XM_013190591.1;XM_013190579.1;XM_013190581.1;XM_013190590.1;XM_013190589.1;XM_013190586.1;XM_013190578.1;XM_013190587.1;XM_013190580.1;XM_013190583.1;XM_013190585.1;XM_013190584.1	18.2328	18.7964	12.8663	5.09947	5.81424	7.00043	2.78525	1.47781	6.24527e-11	8.11553e-10	up	yes
LOC106037195	XR_001207856.1	2.49968	2.95684	2.15395	0.79873	0.780779	0.753708	3.2618	1.70567	6.33365e-11	8.21925e-10	up	yes
ACAT1	XM_013199096.1	16.9379	15.3332	15.8971	72.7656	69.9322	66.3028	0.230469	-2.11735	6.33466e-11	8.21925e-10	down	yes
RCAN1	XM_013192908.1;XM_013192909.1	12.1746	14.0368	14.3802	5.86243	3.01802	3.61823	3.24767	1.6994	6.62066e-11	8.57736e-10	up	yes
CCT8	XM_013182729.1	16.3965	13.7062	16.8887	5.70316	5.61197	6.09202	2.69955	1.43272	6.63027e-11	8.58332e-10	up	yes
TCP1	XM_013186749.1	57.6366	53.4625	62.3793	20.9906	21.2693	23.7859	2.62664	1.39322	6.81701e-11	8.81177e-10	up	yes
LOC106032893	XR_001205100.1	0.348566	0.430053	0.479691	1.76532	2.46693	1.94079	0.20384	-2.29449	6.85668e-11	8.85637e-10	down	yes
ASB4	XM_013183434.1	2.99091	2.76863	1.75571	10.4991	16.7722	18.6869	0.163523	-2.61243	7.24427e-11	9.3359e-10	down	yes
LOC106047473	XM_013198958.1;XM_013198959.1;XM_013198960.1	13.4265	7.98132	9.12686	2.64427	3.31517	1.78679	3.94188	1.97888	7.51079e-11	9.64315e-10	up	yes
LOC106042196;LOC106042195	XR_001210963.1;XR_001210962.1	0.325977	0.816733	0.422598	2.31896	4.68147	5.64886	0.123747	-3.01454	8.40537e-11	1.07756e-09	down	yes
TXLNB	XM_013175331.1	1.87557	1.9282	2.24002	7.48192	9.50596	9.79362	0.22567	-2.14771	8.78768e-11	1.12405e-09	down	yes
DIO2	XM_013194617.1;XM_013194618.1	2.03251	1.66358	1.66951	0.602109	0.644493	0.583224	2.9323	1.55203	8.8163e-11	1.12687e-09	up	yes
CCDC82	XM_013178157.1	0.382613	0.523546	0.59825	2.19568	3.14442	3.4375	0.171392	-2.54463	9.3951e-11	1.19728e-09	down	yes
LRRC20	XM_013173841.1	18.4292	17.9309	18.8987	7.37058	5.63924	6.20924	2.87521	1.52367	9.4519e-11	1.20363e-09	up	yes
LOC106029903	XR_001203403.1;XR_001203402.1	2.15286	1.9919	2.15976	0.517922	0.682653	0.740021	3.24875	1.69989	9.48413e-11	1.20683e-09	up	yes
KLHL34;LOC106037845	XM_013183858.1;XR_001208305.1	11.1758	14.818	17.0303	2.65393	4.76571	5.35324	3.3684	1.75206	9.67696e-11	1.22955e-09	up	yes
FAM181A	XM_013177521.1	0.111503	0.060372	0.0001	1.35063	1.59445	1.19662	0.0415227	-4.58995	9.70483e-11	1.23218e-09	down	yes
IPCEF1;CNKSR3	XM_013178261.1;XM_013178258.1;XM_013178256.1;XM_013178260.1;XM_013178206.1;XM_013178257.1;XM_013178255.1;XM_013178259.1;XM_013178262.1	4.00943	4.83031	4.28669	1.76201	0.95838	0.66032	3.88274	1.95708	9.7362e-11	1.23433e-09	up	yes
POLA1	XM_013183883.1;XM_013183880.1;XM_013183888.1;XM_013183885.1;XM_013183875.1;XM_013183881.1;XM_013183879.1;XM_013183887.1;XM_013183886.1;XM_013183869.1;XM_013183866.1;XM_013183873.1;XM_013183878.1;XM_013183868.1;XM_013183876.1;XM_013183871.1;XM_013183874.1;XM_013183872.1;XM_013183867.1;XM_013183882.1;XM_013183884.1;XM_013183877.1;XM_013183870.1	0.356668	0.506181	0.364124	3.06526	2.20286	1.55602	0.179799	-2.47554	9.79757e-11	1.24119e-09	down	yes
LOC106039183;LOC106039188	XM_013186098.1;XM_013186092.1;XR_001209094.1;XM_013186095.1;XM_013186093.1;XM_013186097.1;XM_013186094.1;XM_013186096.1	3.6598	4.12536	4.43229	1.38125	1.83367	1.39906	2.64792	1.40486	9.95315e-11	1.25997e-09	up	yes
UPK1B	XM_013183077.1	0.054982	0.0001	0.042925	1.59974	1.6963	0.495388	0.0258496	-5.27371	1.05818e-10	1.33561e-09	down	yes
LANCL2	XM_013197415.1	41.4575	37.1038	33.6433	12.315	15.6961	14.6848	2.62799	1.39396	1.06973e-10	1.3492e-09	up	yes
CPEB4;LOC106042738	XM_013191838.1;XM_013191837.1;XM_013191810.1	7.80128	4.06519	7.52272	1.87226	2.1291	2.07903	3.18881	1.67302	1.11925e-10	1.40855e-09	up	yes
LOC106035236	XR_001206646.1	0.159994	0.194769	0.159156	0.627399	1.17734	1.50546	0.155253	-2.6873	1.12557e-10	1.41546e-09	down	yes
LOC106040048	XR_001209667.1	0.637231	0.779647	0.52721	2.56892	4.70651	3.80784	0.175407	-2.51122	1.25089e-10	1.56731e-09	down	yes
TMEM120B	XM_013173296.1	1.93992	1.52403	1.76826	0.489511	0.598419	0.527504	3.23889	1.6955	1.28633e-10	1.6082e-09	up	yes
FGF6	XM_013197206.1	1.69339	2.3622	1.48698	0.439627	0.604276	0.565924	3.44296	1.78365	1.30304e-10	1.62672e-09	up	yes
SLC4A4	XM_013193771.1;XM_013193767.1;XM_013193773.1;XM_013193772.1;XM_013193769.1;XM_013193770.1;XM_013193768.1;XM_013193765.1;XM_013193774.1;XM_013193775.1;XM_013193776.1;XM_013193766.1	11.2055	10.1997	10.5149	3.45471	2.51887	1.00535	4.57378	2.19339	1.31773e-10	1.64386e-09	up	yes
FAM35A	XM_013174733.1;XM_013174716.1;XM_013174741.1;XM_013174728.1;XR_001204576.1;XM_013174748.1;XM_013174708.1	0.847762	1.2789	0.831349	3.49133	6.20608	5.652	0.192711	-2.37549	1.33865e-10	1.66874e-09	down	yes
KLHDC2	XM_013198221.1	96.2366	85.9373	88.158	36.2942	35.0908	37.9918	2.47156	1.30542	1.36474e-10	1.70003e-09	up	yes
ALDH1L2	XM_013181049.1	5.54418	7.32213	10.1201	1.91295	1.83926	3.03004	3.3892	1.76094	1.43535e-10	1.78505e-09	up	yes
TUBB4B	XM_013182843.1	164.395	138.242	152.281	69.5924	41.2915	41.8697	2.97812	1.5744	1.43612e-10	1.78505e-09	up	yes
ANO1	XM_013194915.1;XM_013194907.1	5.54455	9.75945	5.82205	1.85501	2.27969	2.75382	3.06685	1.61676	1.47708e-10	1.83464e-09	up	yes
LOC106036269	XR_001207212.1	0.150035	0.212906	0.096422	1.53095	1.09967	0.830737	0.132712	-2.91363	1.58947e-10	1.96854e-09	down	yes
LOC106032136	XR_001204670.1	0.493424	0.406352	0.356272	1.80373	2.70916	2.68179	0.17458	-2.51804	1.60144e-10	1.98192e-09	down	yes
LRRC2	XM_013198776.1	6.50163	6.87544	7.33252	0.935494	1.52207	2.77237	3.95982	1.98543	1.66248e-10	2.05303e-09	up	yes
WDTC1	XM_013199609.1	40.9503	34.6942	32.7514	16.0631	11.8987	12.4701	2.68095	1.42274	1.68028e-10	2.07202e-09	up	yes
LOC106048865	XR_001214314.1;XR_001214315.1;XR_001214316.1	0.29664	0.194709	0.224585	1.80478	1.8169	1.18738	0.148872	-2.74786	1.71778e-10	2.11523e-09	down	yes
LOC106035885	XM_013180983.1	2.06491	2.63521	1.57231	0.569176	0.681113	0.746519	3.14123	1.65133	1.73029e-10	2.1291e-09	up	yes
SLC20A2;LOC106035196	XM_013179860.1;XM_013179861.1;XM_013179858.1;XM_013179863.1;XR_001206613.1;XM_013179862.1	2.79926	2.81443	3.38405	11.9229	11.675	15.1266	0.232352	-2.10562	1.75964e-10	2.16056e-09	down	yes
LOC106037274	XR_001207912.1	0.0492306	0.0294935	0.0671528	0.861767	2.81758	0.317986	0.0364935	-4.77621	1.86498e-10	2.28337e-09	down	yes
PLA2G15	XM_013192358.1	3.9461	4.30975	3.54236	12.7222	21.8104	23.8304	0.202152	-2.30649	1.87043e-10	2.28841e-09	down	yes
IQCG	XM_013194996.1;XM_013194995.1	2.64983	3.3483	2.74163	1.16174	1.2384	0.857375	2.68295	1.42382	1.88451e-10	2.30399e-09	up	yes
LOC106029940;LOC106029939	XR_001203423.1;XR_001203422.1;XR_001203424.1	0.507887	0.341238	0.652177	2.38942	3.66813	2.40346	0.177438	-2.49462	2.06869e-10	2.52258e-09	down	yes
HRAS	XM_013174340.1	8.84959	8.07425	8.598	3.87055	2.53787	2.8835	2.74667	1.45769	2.26193e-10	2.74197e-09	up	yes
LOC106037004	XR_001207779.1	3.22284	3.50706	3.50783	1.18855	1.58278	1.28803	2.522	1.33457	2.37202e-10	2.86732e-09	up	yes
SPG20	XM_013192588.1;XM_013192587.1;XM_013192582.1;XM_013192585.1;XM_013192586.1;XM_013192583.1;XM_013192584.1	5.64905	5.52804	5.82972	1.1014	2.45787	1.79414	3.17682	1.66758	2.47373e-10	2.98396e-09	up	yes
SPECC1;LOC106045801	XM_013196522.1;XM_013196518.1;XM_013196520.1;XM_013196510.1;XM_013196514.1;XR_001212949.1;XR_001212950.1;XR_001212951.1;XM_013196519.1;XM_013196512.1;XM_013196513.1;XM_013196515.1;XM_013196521.1;XM_013196511.1;XM_013196516.1;XR_001212944.1;XM_013196517.1	0.655086	1.42244	1.2911	5.12193	6.69113	6.5592	0.183354	-2.4473	2.49264e-10	3.00465e-09	down	yes
UNC45B	XR_001210491.1;XR_001210492.1;XR_001210493.1;XM_013190010.1	27.2508	23.8626	23.9443	10.2795	9.84941	8.10702	2.65824	1.41047	2.52382e-10	3.0401e-09	up	yes
RHBDF1	XM_013176899.1	4.87392	3.9544	3.72635	1.49645	1.5665	1.68604	2.64365	1.40253	2.5323e-10	3.04762e-09	up	yes
GREM2	XM_013201253.1;XM_013201247.1;XR_001214373.1;XM_013201240.1	0.144335	0.249634	0.222824	2.37775	1.68988	0.876846	0.124744	-3.00296	2.72261e-10	3.26124e-09	down	yes
NT5DC3	XM_013180908.1;XM_013180909.1	25.3649	33.6098	23.2431	11.3341	10.3815	10.3109	2.56718	1.36019	2.72998e-10	3.26551e-09	up	yes
MSRB3	XM_013198524.1	24.931	26.0253	26.0507	10.5057	11.0687	8.12247	2.5931	1.37468	2.8545e-10	3.40969e-09	up	yes
MOCS1	XM_013171053.1;XM_013171052.1;XM_013171051.1	19.9155	18.5612	20.1365	6.92583	6.08683	8.82503	2.68404	1.42441	2.91486e-10	3.47937e-09	up	yes
PRCC	XM_013202149.1	15.1529	14.2834	14.2393	6.67664	4.74977	4.87835	2.6787	1.42153	2.94269e-10	3.51015e-09	up	yes
ECI2	XM_013179315.1;XM_013179314.1;XM_013179317.1;XM_013179313.1;XM_013179318.1	1.32018	1.42199	1.43982	5.23048	7.18673	5.73843	0.230341	-2.11816	2.97102e-10	3.54106e-09	down	yes
GADD45G	XM_013195414.1	21.9689	18.0982	11.0398	3.51258	5.36525	5.62125	3.52484	1.81756	3.03079e-10	3.60271e-09	up	yes
DHRS9	XM_013171448.1;XM_013171451.1;XM_013171450.1;XM_013171449.1;XM_013171453.1;XM_013171452.1;XM_013171454.1	0.157308	0.231738	0.350429	1.40699	1.65902	1.6025	0.158397	-2.65839	3.05463e-10	3.62854e-09	down	yes
PNPLA2	XM_013174399.1	24.318	13.0424	10.7534	111.881	70.4288	134.626	0.151809	-2.71967	3.12548e-10	3.70756e-09	down	yes
CCBL1	XM_013198736.1	9.07672	6.49686	6.64635	1.94567	2.51749	0.934491	4.11659	2.04145	3.16889e-10	3.75127e-09	up	yes
LOC106038601	XR_001208701.1	0.123188	0.221103	0.167639	1.36007	1.41212	1.19755	0.128958	-2.95503	3.24265e-10	3.8333e-09	down	yes
CYTH4	XM_013181013.1	1.20937	1.49502	0.857345	0.290527	0.349002	0.287056	3.84394	1.94258	3.41822e-10	4.03251e-09	up	yes
HYOU1	XM_013187104.1	9.98918	10.875	12.2731	4.66186	4.21609	4.26936	2.52046	1.33369	3.43715e-10	4.05206e-09	up	yes
LOC106033102	XM_013176437.1	1.1904	1.62582	1.62791	0.369905	0.438564	0.513014	3.36299	1.74974	3.64011e-10	4.28543e-09	up	yes
TMEM98	XM_013198186.1	1.86407	2.4279	1.37614	11.4385	8.72658	9.91539	0.188432	-2.40788	3.67713e-10	4.32605e-09	down	yes
PGK1	XM_013185220.1	393.655	348.779	270.246	134.645	98.1944	58.1471	3.48016	1.79915	3.82791e-10	4.50036e-09	up	yes
ELL	XM_013199673.1;XM_013199672.1	9.43675	8.85743	8.44077	3.61866	3.27847	3.76129	2.50834	1.32673	3.84703e-10	4.51974e-09	up	yes
LOC106045004	XM_013195297.1	0.213576	0.167045	0.20906	1.7047	0.983446	0.952087	0.16199	-2.62602	3.90643e-10	4.58638e-09	down	yes
FAM169B	XR_001207294.1;XM_013181837.1;XM_013181840.1;XR_001207295.1	0.134187	0.137278	0.236704	0.912541	1.49974	1.426	0.132395	-2.91708	3.92559e-10	4.60258e-09	down	yes
EIF1	XM_013199740.1	280.049	235.204	211.13	103.424	73.1573	91.1564	2.71304	1.43991	3.93756e-10	4.61345e-09	up	yes
IRF2	XM_013179818.1;XM_013179817.1;XM_013179815.1;XM_013179816.1;XM_013179819.1	1.16	1.19941	1.06497	4.62311	5.02059	4.57709	0.240801	-2.05409	4.1789e-10	4.88955e-09	down	yes
RGS4	XM_013190112.1;XM_013190113.1	0.602098	0.426985	0.351405	2.90223	3.46264	2.07686	0.163531	-2.61236	4.19048e-10	4.89975e-09	down	yes
TTPA	XM_013185882.1;XM_013185883.1;XM_013185881.1	0.738382	0.785113	1.05413	3.36169	4.3527	6.88185	0.176595	-2.50148	4.19413e-10	4.90067e-09	down	yes
RAB7B	XM_013189604.1	8.12909	6.22773	6.62916	2.6183	1.74828	1.95877	3.31775	1.73021	4.20696e-10	4.91232e-09	up	yes
CCDC15;SLC37A2	XM_013188619.1;XM_013188620.1;XM_013188621.1;XM_013188622.1;XM_013188624.1	1.07134	0.765346	1.08049	4.50287	4.14765	5.62566	0.204339	-2.29096	4.31195e-10	5.03148e-09	down	yes
WNK2	XM_013187743.1	0.870132	0.831632	0.95326	3.82454	3.28122	3.93489	0.240477	-2.05603	4.32085e-10	5.03845e-09	down	yes
COQ4	XM_013198729.1;XM_013198728.1;XM_013198727.1	23.4073	17.321	16.8031	7.88305	6.90982	5.14729	2.8852	1.52867	4.3574e-10	5.07762e-09	up	yes
LOC106042616	XM_013191652.1	994.11	929.016	745.367	343.867	359.894	200.615	2.95065	1.56103	4.39671e-10	5.11994e-09	up	yes
JPH2	XM_013188538.1	165.872	145.183	153.867	73.7994	52.5192	54.8292	2.56653	1.35982	4.5194e-10	5.25212e-09	up	yes
DPF3	XM_013191468.1	1.12661	1.25035	1.31437	4.29372	5.36175	4.96801	0.252425	-1.98607	4.5194e-10	5.25212e-09	down	yes
TMEM35	XM_013183835.1	4.26549	5.35668	6.74738	1.17051	0.889242	1.97251	4.05965	2.02136	4.54672e-10	5.28029e-09	up	yes
LOC106029986	XM_013171545.1	11.8673	10.7574	9.07771	4.24868	3.60783	4.25107	2.61839	1.38868	4.55606e-10	5.28756e-09	up	yes
LOC106046359	XR_001213194.1	1.2627	1.55424	1.74633	0.246788	0.431597	0.506281	3.85194	1.94559	4.58333e-10	5.31202e-09	up	yes
AEN	XM_013181817.1	2.84414	1.86356	2.15054	0.647898	0.587774	0.644064	3.64852	1.86731	4.59792e-10	5.32174e-09	up	yes
RNF19B	XM_013184060.1	3.51215	3.20098	2.3303	1.02784	0.803479	0.530616	3.82882	1.9369	5.00385e-10	5.78376e-09	up	yes
TMEM170A	XM_013192349.1	0.726478	1.575	1.37962	0.026036	0.221726	0.058343	12.0256	3.58804	5.11587e-10	5.90653e-09	up	yes
FUNDC2	XM_013183742.1	112.596	94.319	84.8882	43.3935	34.6	27.892	2.75584	1.46249	5.11695e-10	5.90653e-09	up	yes
FAM155B	XM_013192180.1	1.04114	1.10711	2.14208	0.25764	0.231578	0.182754	6.38469	2.67462	5.18931e-10	5.98603e-09	up	yes
HERC2	XM_013180699.1	4.67759	4.95584	4.85632	17.2869	19.1421	20.887	0.252804	-1.98391	5.3115e-10	6.11875e-09	down	yes
PHF5A	XM_013197336.1;XM_013197345.1	2.29724	2.78386	2.25771	12.0835	10.0023	8.85433	0.237193	-2.07587	5.59935e-10	6.42218e-09	down	yes
LOC106033601	XM_013177230.1	982.525	873.956	653.644	266.428	306.926	126.378	3.58727	1.84289	5.60111e-10	6.42218e-09	up	yes
FGFR3	XM_013178426.1;XM_013178417.1;XM_013178419.1;XM_013178441.1;XM_013178434.1	1.36501	1.51784	2.41313	0.246888	0.486536	0.523507	4.21342	2.07499	5.64861e-10	6.468e-09	up	yes
ENKD1	XM_013176559.1;XM_013176558.1;XM_013176560.1;XM_013176555.1;XM_013176556.1;XM_013176554.1;XM_013176553.1;XM_013176557.1	1.77376	1.52148	1.74587	0.646335	0.540303	0.485469	3.01483	1.59208	5.67072e-10	6.48898e-09	up	yes
KLF15	XM_013195391.1;XM_013195392.1;XM_013195390.1	21.1631	19.6509	15.8556	79.3031	72.8239	86.5345	0.237447	-2.07432	5.74867e-10	6.5724e-09	down	yes
LOC106045305	XR_001212722.1;XR_001212721.1;XR_001212720.1	9.08946	10.7487	4.03844	2.38793	1.08368	0.862762	5.50867	2.4617	6.17776e-10	7.04101e-09	up	yes
WHSC1	XM_013178455.1	3.50327	3.69117	3.14106	1.19686	1.39055	1.51471	2.51954	1.33316	6.40023e-10	7.27522e-09	up	yes
LOC106031155;LOC106031415	XM_013173348.1;XM_013173787.1	3.24783	4.28046	3.66414	27.5212	16.4782	13.2425	0.195529	-2.35455	6.41503e-10	7.28722e-09	down	yes
ANKS1A	XM_013196983.1	1.5406	1.74879	1.70164	6.79616	7.57219	5.69405	0.248776	-2.00708	6.45919e-10	7.33253e-09	down	yes
ARHGAP24	XM_013190528.1	0.205012	0.374768	0.192411	1.19509	1.27816	1.26723	0.206442	-2.27619	6.48489e-10	7.35684e-09	down	yes
SLC25A31;HSPA4L	XM_013191338.1;XM_013191335.1;XR_001211107.1;XM_013191336.1;XM_013191337.1;XM_013191339.1	10.122	9.24316	11.324	3.94981	4.03699	4.34536	2.48855	1.3153	6.66215e-10	7.53302e-09	up	yes
LOC106049739	XM_013202148.1	3.37997	3.07015	2.07742	0.824114	0.265647	0.533572	5.25311	2.39317	6.67878e-10	7.54685e-09	up	yes
CDC42EP3	XR_001203260.1;XM_013170806.1	6.99938	7.34519	8.48569	3.41997	3.21502	2.82345	2.41374	1.27127	6.82767e-10	7.71001e-09	up	yes
RNF130	XM_013175959.1	23.9127	21.2321	22.5685	10.2109	7.91008	7.38132	2.65518	1.40881	7.79733e-10	8.77609e-09	up	yes
COL6A2	XM_013201983.1;XM_013201984.1	58.1455	57.2035	51.9992	25.8721	22.7377	19.7938	2.44648	1.29071	7.81325e-10	8.78824e-09	up	yes
APC	XM_013191203.1	7.77163	8.69389	6.7936	2.14642	2.06913	3.6984	2.939	1.55533	7.82513e-10	8.79584e-09	up	yes
TRIM8	XM_013174630.1	6.71839	6.47434	8.37105	3.11194	2.19196	2.11267	2.90751	1.53979	7.90451e-10	8.87924e-09	up	yes
MKL1;LOC106035801	XM_013180907.1;XM_013180843.1	5.24522	3.96635	3.87731	1.98585	1.3852	1.52295	2.67448	1.41926	8.22451e-10	9.22662e-09	up	yes
LOC106049387	XM_013201684.1	27.2384	24.6676	23.2479	10.0485	10.4665	9.77755	2.48094	1.31089	8.28768e-10	9.29141e-09	up	yes
WARS	XM_013181182.1	16.824	18.3851	22.1026	7.46779	6.84171	8.60662	2.50093	1.32247	8.38541e-10	9.39483e-09	up	yes
TMEM150A	XM_013171135.1;XM_013171127.1	6.3734	5.00864	5.58051	2.10536	0.864458	1.02872	4.24219	2.08481	8.47396e-10	9.48785e-09	up	yes
POSTN	XM_013192596.1;XM_013192608.1;XM_013192603.1;XM_013192601.1;XM_013192597.1;XM_013192599.1;XM_013192602.1;XM_013192604.1;XM_013192607.1;XM_013192605.1;XM_013192600.1;XM_013192606.1	40.0538	35.0472	33.5235	13.0661	14.5494	17.3768	2.41429	1.2716	8.5768e-10	9.59672e-09	up	yes
LOC106033602	XR_001205425.1	8.25776	8.1114	6.58885	2.75098	3.16353	2.53558	2.71689	1.44196	8.66937e-10	9.69398e-09	up	yes
LOC106036007	XR_001207053.1	0.219186	0.344619	0.305756	1.24772	1.59175	1.26705	0.211751	-2.23956	8.85729e-10	9.88512e-09	down	yes
GOLM1	XM_013195808.1;XM_013195807.1	0.515338	0.510832	0.565121	1.97098	2.99339	3.26077	0.193467	-2.36984	8.92159e-10	9.95006e-09	down	yes
TFCP2	XM_013200784.1;XM_013200785.1;XM_013200786.1;XM_013200787.1	14.5426	14.0595	13.4078	6.29323	5.18906	5.0395	2.5427	1.34636	9.07223e-10	1.01115e-08	up	yes
KLHL41;BBS5	XM_013171477.1;XM_013171480.1;XM_013171478.1;XM_013171479.1	365.276	320.259	346.603	119.699	132.673	168.209	2.45407	1.29518	9.23774e-10	1.02893e-08	up	yes
CALM2	XM_013171083.1	62.1496	56.6553	53.0471	21.8545	23.3366	26.5914	2.39406	1.25946	9.29666e-10	1.03415e-08	up	yes
SMCR8	XM_013175034.1	16.6884	15.2173	16.1468	7.6505	5.42356	5.47244	2.59092	1.37347	9.33591e-10	1.03717e-08	up	yes
PDZD7	XM_013184917.1	0.070757	0.102535	0.059172	0.997912	1.47867	0.59533	0.0756739	-3.72406	9.93124e-10	1.09904e-08	down	yes
LOC106035428	XM_013180212.1	248.395	223.648	174.963	92.0836	60.8127	79.338	2.786	1.4782	1.01136e-09	1.1185e-08	up	yes
KBTBD12	XM_013184155.1;XR_001208344.1	0.526732	0.580491	0.587401	2.12876	2.29159	2.21603	0.255354	-1.96943	1.01221e-09	1.11871e-08	down	yes
PIK3IP1	XM_013173696.1	0.937559	1.23865	0.899514	4.09531	4.5742	4.6617	0.230716	-2.11581	1.05485e-09	1.16284e-08	down	yes
LOC106038795	XM_013185551.1	7.30906	6.06533	5.84865	1.97055	2.31348	2.33222	2.90542	1.53875	1.06069e-09	1.16854e-08	up	yes
HFE2	XM_013201219.1	0.431879	0.654234	0.301132	6.78425	3.49874	2.08415	0.112172	-3.15622	1.06255e-09	1.16982e-08	down	yes
DOCK5	XM_013200958.1;XM_013200954.1;XM_013200956.1;XM_013200959.1;XM_013200957.1	1.10186	1.2104	1.15475	0.488192	0.409036	0.412517	2.64709	1.40441	1.16642e-09	1.27926e-08	up	yes
SAMD12	XM_013185034.1	3.47558	3.08428	3.29583	1.3431	1.3322	1.079	2.62517	1.39241	1.19008e-09	1.30438e-08	up	yes
LOC106048173	XM_013200015.1	19.8673	17.0701	11.518	3.14072	3.11916	7.0489	3.64086	1.86428	1.20312e-09	1.31698e-08	up	yes
NFKBIZ	XM_013185513.1;XM_013185524.1;XM_013185506.1	4.81313	5.14703	4.80416	1.92038	1.43368	2.22542	2.64618	1.40391	1.208e-09	1.32148e-08	up	yes
DUS2	XM_013192394.1;XM_013192391.1;XM_013192392.1;XM_013192393.1	1.55363	2.06675	1.95212	6.25175	10.0707	10.5041	0.207723	-2.26727	1.21196e-09	1.32416e-08	down	yes
CEP70	XM_013186393.1	0.389366	0.651829	0.654911	2.45388	3.58211	3.15824	0.184475	-2.4385	1.23186e-09	1.34501e-08	down	yes
LOC106048631	XR_001214233.1	0.296015	0.256387	0.372059	1.77597	2.11569	2.02454	0.156259	-2.67799	1.23513e-09	1.34772e-08	down	yes
DPP7	XM_013182905.1	2.65619	2.77443	3.22386	9.97568	11.5797	14.0143	0.243311	-2.03913	1.26725e-09	1.38101e-08	down	yes
CTGF	XM_013175352.1	18.6065	15.0778	13.0608	6.6811	6.07469	5.40528	2.57392	1.36397	1.28315e-09	1.39746e-08	up	yes
SHISA2	XM_013188236.1	15.4456	12.6458	10.8823	5.42743	3.12275	4.29346	3.03448	1.60145	1.30006e-09	1.41497e-08	up	yes
RFTN2	XM_013187553.1;XM_013187555.1;XM_013187549.1;XR_001209625.1;XM_013187550.1;XM_013187552.1;XR_001209626.1;XR_001209624.1;XM_013187554.1;XR_001209623.1	0.221576	0.314626	0.29612	1.29866	1.35667	1.05986	0.224031	-2.15823	1.30931e-09	1.42414e-08	down	yes
MORN3	XM_013173307.1;XM_013173303.1;XM_013173299.1;XM_013173302.1;XM_013173298.1;XM_013173301.1;XM_013173297.1;XM_013173305.1;XM_013173304.1;XM_013173306.1	7.97304	16.4259	14.8737	1.14074	3.38592	3.79417	4.71979	2.23872	1.31448e-09	1.42885e-08	up	yes
LCP1	XM_013179536.1	2.69311	3.48676	2.03455	0.889657	0.942513	0.934051	2.96955	1.57024	1.32834e-09	1.44118e-08	up	yes
NELL1	XM_013177639.1;XM_013177633.1;XM_013177636.1;XM_013177634.1;XM_013177635.1;XR_001205628.1;XM_013177631.1;XM_013177630.1;XM_013177632.1	0.130931	0.0486735	0.218804	1.44744	0.888443	2.57485	0.0811301	-3.62362	1.37635e-09	1.4895e-08	down	yes
LOC106039176	XR_001209084.1	0.305763	0.26489	0.259933	1.25762	1.4287	1.25374	0.210805	-2.24602	1.4221e-09	1.53707e-08	down	yes
DNAJB5	XM_013200533.1;XM_013200534.1	38.5947	35.0746	36.2135	16.0472	9.04529	13.8828	2.81929	1.49533	1.44322e-09	1.55892e-08	up	yes
DUSP8	XM_013191672.1;XM_013191673.1	8.36424	7.3705	6.48227	2.14895	2.2328	3.60595	2.7814	1.47581	1.47115e-09	1.58796e-08	up	yes
MAT1A	XM_013175266.1;XM_013175274.1;XM_013175290.1;XM_013175294.1;XM_013175281.1;XM_013175260.1	0.473572	0.289217	0.326833	1.78243	1.80462	2.34987	0.183533	-2.44589	1.47197e-09	1.58796e-08	down	yes
LOC106040121	XM_013187797.1	2.40766	3.92362	1.66059	0.765964	0.691772	0.700423	3.70309	1.88873	1.49372e-09	1.60941e-08	up	yes
STYX	XM_013193882.1;XM_013193883.1;XM_013193884.1	0.926962	0.890714	0.963486	3.16836	4.29746	3.95322	0.243555	-2.03768	1.50047e-09	1.61567e-08	down	yes
MACF1	XM_013184118.1	8.56784	8.72773	10.0042	3.72298	3.54883	4.3222	2.35464	1.23551	1.50699e-09	1.62164e-08	up	yes
SUSD1	XM_013192297.1;XR_001211439.1	0.436004	0.364265	0.525623	2.22923	1.56521	3.2143	0.189177	-2.40219	1.54778e-09	1.66244e-08	down	yes
CAV3	XM_013182228.1	9.31103	8.95139	7.29348	39.7484	36.5602	30.7353	0.238742	-2.06647	1.55382e-09	1.66787e-08	down	yes
LOC106029505	XM_013170801.1	2.24245	2.73143	4.20537	0.726996	0.415083	0.981592	4.32235	2.11182	1.66321e-09	1.77751e-08	up	yes
ZNF395	XM_013184393.1	1.01932	0.718592	0.764142	4.12204	3.77738	3.69108	0.215871	-2.21176	1.68611e-09	1.79639e-08	down	yes
LOC106042526	XR_001211180.1	1.34947	1.60163	1.71392	5.74046	8.28709	5.51334	0.238731	-2.06654	1.69605e-09	1.80473e-08	down	yes
SLC9A9	XM_013181462.1;XM_013181467.1;XM_013181465.1;XM_013181463.1;XM_013181466.1;XM_013181464.1;XR_001207154.1	0.473782	0.826082	0.597145	2.67888	2.79659	3.45764	0.212357	-2.23544	1.8054e-09	1.91161e-08	down	yes
GPR17	XM_013188019.1;XM_013188020.1	6.78392	7.13566	6.85106	2.71994	2.85555	3.13354	2.38496	1.25396	1.81352e-09	1.91902e-08	up	yes
CXCL12	XM_013195871.1	1.38589	1.51389	1.14997	5.93075	5.59442	4.7338	0.249078	-2.00533	1.86879e-09	1.97385e-08	down	yes
GJC1	XM_013198185.1	0.611382	0.670609	0.590849	2.34192	2.3114	2.44178	0.263962	-1.9216	1.92387e-09	2.02828e-08	down	yes
AHCYL2;STRIP2	XM_013201040.1;XM_013201038.1	22.3153	19.0053	18.0407	9.43708	6.32566	4.72463	2.89746	1.53479	1.95017e-09	2.05348e-08	up	yes
MAN2A2	XM_013200692.1	9.03822	7.10795	7.11839	3.28834	3.02663	3.24494	2.43356	1.28307	1.97465e-09	2.07798e-08	up	yes
LOC106041941	XR_001210803.1	0.466727	0.457684	0.393635	1.6968	2.1539	1.93832	0.227681	-2.13492	2.0216e-09	2.12406e-08	down	yes
IQCB1	XM_013171121.1	0.206936	0.315295	0.329946	1.65678	1.44413	1.08369	0.203646	-2.29587	2.08885e-09	2.18877e-08	down	yes
UAP1	XM_013190194.1	12.3445	11.6854	12.8026	5.65777	3.71624	3.15526	2.93971	1.55568	2.12703e-09	2.22605e-08	up	yes
EPB41	XM_013195485.1;XM_013195474.1;XM_013195480.1;XM_013195479.1;XM_013195477.1;XM_013195464.1;XM_013195469.1;XM_013195472.1;XM_013195471.1;XM_013195467.1;XM_013195470.1;XM_013195468.1;XM_013195481.1;XM_013195483.1;XM_013195475.1;XM_013195484.1;XM_013195473.1;XM_013195465.1;XM_013195486.1;XM_013195476.1;XM_013195478.1	1.36399	1.33664	1.33277	4.95482	5.07328	5.34886	0.262301	-1.9307	2.16188e-09	2.25701e-08	down	yes
LOC106049318	XM_013201579.1	10.2422	10.4961	15.9196	4.67945	2.31491	3.69294	3.43004	1.77822	2.21845e-09	2.31466e-08	up	yes
LOC106047002	XR_001213565.1;XR_001213564.1	0.0943825	0.11863	0.0674831	0.256337	2.43928	3.10305	0.0483724	-4.36967	2.24909e-09	2.34378e-08	down	yes
FTSJ2	XM_013177225.1;XM_013177226.1	15.0585	13.1253	14.1674	5.80072	2.13965	4.17648	3.49523	1.80539	2.33406e-09	2.43085e-08	up	yes
OXNAD1	XM_013171951.1;XR_001203620.1;XM_013171950.1;XM_013171949.1	0.307903	0.406252	0.211194	1.60309	1.26247	1.86725	0.195518	-2.35463	2.35803e-09	2.45433e-08	down	yes
NTRK3	XM_013181910.1;XM_013181909.1;XM_013181905.1;XM_013181903.1;XM_013181907.1;XM_013181906.1;XM_013181902.1;XM_013181904.1	0.441572	0.565065	0.620844	2.30777	2.46613	2.36424	0.227998	-2.13291	2.38526e-09	2.47966e-08	down	yes
HEATR5A	XM_013174310.1;XM_013174311.1;XM_013174312.1;XR_001204426.1	7.39789	7.26795	7.40018	3.15626	3.03152	3.24391	2.33956	1.22624	2.43697e-09	2.53188e-08	up	yes
LOC106030932;LOC106031040	XM_013172987.1;XM_013173169.1	0.309505	0.41287	0.246958	1.00436	1.91853	2.71791	0.171843	-2.54084	2.4762e-09	2.56797e-08	down	yes
TET2	XM_013195733.1;XM_013195734.1	2.49513	4.62126	4.17458	0.847047	1.05236	1.63798	3.19189	1.67441	2.51094e-09	2.60085e-08	up	yes
LOC106036206	XR_001207158.1;XR_001207162.1;XR_001207159.1;XR_001207161.1;XR_001207160.1	0.126608	0.147244	0.220513	0.622729	1.21256	1.41807	0.151955	-2.71828	2.57436e-09	2.66332e-08	down	yes
GPD1;LOC106047738	XM_013199325.1;XM_013199372.1	24.8791	15.2633	14.3026	5.76671	5.72816	2.37903	3.92428	1.97243	2.57693e-09	2.66438e-08	up	yes
NT5C3B	XM_013199805.1	3.97422	2.75324	3.11781	15.5372	16.0415	12.7779	0.221958	-2.17164	2.63882e-09	2.72673e-08	down	yes
AGBL4	XM_013176324.1;XM_013176326.1;XM_013176327.1;XM_013176328.1;XM_013176325.1	2.20594	0.61491	2.27631	0.235922	0.427375	0.255013	5.55059	2.47264	2.65016e-09	2.7368e-08	up	yes
GPI	XM_013176617.1	618.083	515.803	419.047	230.082	208.325	142.507	2.67326	1.4186	2.79419e-09	2.88033e-08	up	yes
PDK1	XM_013171548.1;XM_013171549.1	1.7258	1.61563	1.73344	5.47711	8.7763	6.95164	0.239323	-2.06297	2.84164e-09	2.92573e-08	down	yes
SIAH1	XM_013186839.1;XM_013186838.1;XM_013186837.1;XM_013186836.1;XM_013186840.1	1.94934	1.62957	1.70525	6.28431	7.09916	7.55121	0.252412	-1.98615	2.91556e-09	2.99175e-08	down	yes
LOC106030437	XM_013172286.1	15.9862	14.029	16.6885	5.23419	6.29151	7.59887	2.44208	1.28811	2.91583e-09	2.99175e-08	up	yes
LOC106041926	XR_001210796.1	0.259307	0.082292	0.244503	1.55059	1.3774	1.68052	0.127178	-2.97508	2.91623e-09	2.99175e-08	down	yes
PDXK	XM_013181227.1	0.668956	0.659577	0.796174	2.69495	2.78077	2.70535	0.25971	-1.94503	3.08196e-09	3.15423e-08	down	yes
PSMG1	XM_013181236.1	8.3324	6.93176	7.45532	3.02078	3.36369	3.2217	2.3651	1.2419	3.09084e-09	3.16143e-08	up	yes
LOC106029819	XM_013171137.1	3.83017	2.60577	2.53088	0.907367	0.787918	1.04407	3.27333	1.71076	3.1255e-09	3.19498e-08	up	yes
SFRP4	XM_013194296.1	1.68264	1.9454	1.57308	0.592052	0.650749	0.523919	2.94394	1.55775	3.1517e-09	3.21792e-08	up	yes
ASB15	XM_013199196.1	10.2308	8.83508	9.05284	3.65381	4.66728	3.13869	2.45369	1.29495	3.15448e-09	3.21885e-08	up	yes
LOC106038014;PDIK1L	XR_001208396.1;XM_013184238.1	0.557135	0.866407	1.02729	2.9525	4.74743	3.63991	0.216126	-2.21005	3.34301e-09	3.3991e-08	down	yes
LOC106038811	XM_013185566.1;XM_013185567.1	21.07	17.5354	17.2665	8.98497	6.03487	6.7313	2.56869	1.36103	3.45183e-09	3.50143e-08	up	yes
LOC106046953	XR_001213522.1	0.501995	0.829798	0.654828	2.81307	3.16699	2.67672	0.229487	-2.12351	3.52279e-09	3.56919e-08	down	yes
TRIM45	XM_013196358.1	0.274881	0.285755	0.224598	1.23754	1.47238	1.12591	0.204711	-2.28834	3.52557e-09	3.5699e-08	down	yes
LOC106038357;LOC106038356	XM_013184824.1;XM_013184822.1;XM_013184826.1;XM_013184825.1;XM_013184823.1	1.15021	1.41931	0.759598	0.371722	0.332564	0.368068	3.1045	1.63436	3.60822e-09	3.64928e-08	up	yes
ISCU	XM_013173771.1	25.4902	24.3865	29.229	13.1593	8.84404	8.70863	2.57573	1.36498	3.61919e-09	3.65822e-08	up	yes
CCT2	XM_013198127.1;XM_013198106.1;XM_013198117.1	27.6666	27.9768	30.96	11.516	10.5229	13.826	2.41471	1.27185	3.68491e-09	3.71807e-08	up	yes
ERBB4	XM_013178622.1;XM_013178624.1;XM_013178626.1;XM_013178628.1;XM_013178623.1;XM_013178625.1;XM_013178621.1;XM_013178627.1	0.279062	0.45721	0.303421	1.26671	1.42348	1.85819	0.228585	-2.1292	3.69667e-09	3.72775e-08	down	yes
LOC106049048	XM_013201196.1;XM_013201197.1	1.62151	0.628472	0.998692	5.01088	7.55165	6.0748	0.17431	-2.52027	3.74878e-09	3.77807e-08	down	yes
YWHAG	XM_013189974.1;XR_001210488.1;XM_013189975.1	14.0425	14.5524	20.0638	6.98891	4.24555	6.57572	2.73208	1.45	3.81683e-09	3.8444e-08	up	yes
MCM2	XM_013184104.1	1.79627	1.56306	1.67024	0.681902	0.593433	0.512235	2.81364	1.49244	3.8664e-09	3.88976e-08	up	yes
RANBP1	XM_013173515.1;XM_013173516.1	14.8205	12.8852	15.9362	5.11101	5.72872	6.25625	2.55276	1.35206	3.98002e-09	3.99938e-08	up	yes
SLC29A4	XM_013174883.1	1.15996	1.01379	1.01872	3.84378	4.39892	4.99476	0.24117	-2.05188	3.99424e-09	4.01131e-08	down	yes
FASN	XM_013197939.1	13.3497	12.4299	12.8569	6.09438	5.23528	4.65849	2.41657	1.27296	4.00041e-09	4.01516e-08	up	yes
LOC106049920	XM_013202350.1	6.51045	11.9358	6.57835	3.25942	1.68908	1.84702	3.68251	1.88069	4.14971e-09	4.16014e-08	up	yes
LOC106044069	XM_013193904.1	3.69509	3.23622	1.74476	0.883909	1.04868	0.868735	3.09713	1.63093	4.17436e-09	4.18167e-08	up	yes
LOC106030454	XR_001203750.1	2.81749	3.263	3.32272	0.971585	0.368466	1.07706	3.89027	1.95987	4.21089e-09	4.21408e-08	up	yes
LOC106034097	XR_001205795.1	1.2482	1.12941	0.745275	0.229577	0.137761	0.241604	5.12838	2.3585	4.36813e-09	4.36126e-08	up	yes
OTUD6B	XM_013172365.1	28.1321	28.2746	31.6004	11.1972	12.5015	13.949	2.33765	1.22506	4.50122e-09	4.48892e-08	up	yes
ACADM	XM_013201323.1;XM_013201325.1;XM_013201324.1	12.5236	13.1192	18.7761	52.1333	69.709	60.7059	0.243327	-2.03903	4.80859e-09	4.78069e-08	down	yes
CDH4	XM_013188903.1;XM_013188895.1;XM_013188898.1;XM_013188897.1;XM_013188901.1;XM_013188896.1;XM_013188904.1;XM_013188902.1;XM_013188899.1;XM_013188906.1;XM_013188900.1	0.556052	0.641531	0.615723	1.94452	2.52246	2.54307	0.258672	-1.9508	4.83849e-09	4.80571e-08	down	yes
LOC106036854	XR_001207701.1	0.759488	0.797834	0.530755	3.11621	3.1297	2.84706	0.229636	-2.12258	4.87487e-09	4.83624e-08	down	yes
COG6	XM_013201233.1	6.21004	6.06462	5.74151	2.32598	2.65305	2.87521	2.29382	1.19775	4.98311e-09	4.94076e-08	up	yes
ELL2	XM_013200935.1	2.902	2.88556	2.65431	1.1833	1.07445	1.19827	2.44266	1.28845	5.205e-09	5.15481e-08	up	yes
TRNAR-UCU	MSTRG.24731.1	0.267285	0.303914	0.274815	1.25532	1.54136	1.21688	0.210789	-2.24613	5.21181e-09	5.15858e-08	down	yes
LOC106047073	XM_013198393.1;XM_013198391.1;XM_013198390.1;XM_013198392.1	2.01914	2.37187	2.0245	7.17055	8.98043	11.6016	0.231168	-2.11298	5.45112e-09	5.37564e-08	down	yes
LRRC30	XM_013179356.1	1.53448	1.91343	0.5464	9.50354	13.0437	7.9459	0.130991	-2.93246	5.4818e-09	5.40088e-08	down	yes
ADPRHL1;GRTP1	XM_013197421.1;XM_013197474.1	3.40275	3.60301	3.72083	14.1876	11.8177	13.5312	0.271309	-1.88199	5.6081e-09	5.51897e-08	down	yes
NUBP2	XM_013177229.1	3.30578	3.31197	2.65995	1.19472	1.1333	1.03084	2.76216	1.4658	5.79929e-09	5.6908e-08	up	yes
LEMD3	XM_013195917.1	5.19971	4.39712	3.95628	1.78777	1.8357	2.07487	2.37843	1.25001	5.87149e-09	5.75836e-08	up	yes
PLOD2	XM_013181434.1	6.22295	7.01015	9.29054	2.515	3.67347	2.61722	2.55785	1.35493	6.25977e-09	6.1112e-08	up	yes
ING1	XM_013194494.1	0.25027	0.234616	0.158016	1.38351	0.974602	1.0239	0.190095	-2.39521	6.37481e-09	6.21413e-08	down	yes
TTC39B	XM_013193563.1;XM_013193564.1;XM_013193561.1	1.7654	2.39461	2.50036	0.769538	0.798912	0.867272	2.73445	1.45125	6.37607e-09	6.21413e-08	up	yes
LY96	XM_013172454.1;XM_013172453.1	2.25038	2.87117	3.03915	0.886223	0.946072	1.0649	2.81676	1.49404	6.52369e-09	6.34718e-08	up	yes
MON1A	XM_013200858.1	29.2888	22.3172	21.8138	12.056	7.8494	7.41656	2.68722	1.42611	6.69243e-09	6.49294e-08	up	yes
PRG4	XM_013177953.1	1.37746	1.45531	1.34765	0.581972	0.505665	0.574605	2.51493	1.33052	6.78094e-09	6.57195e-08	up	yes
LOC106037044	XM_013182748.1	1.56976	2.33161	1.58204	0.477631	0.325061	0.117508	5.95893	2.57505	6.78153e-09	6.57195e-08	up	yes
HOXA3;HOXA5;HOXA6;HOXA4	XM_013171896.1;XM_013171901.1;XM_013171902.1;XM_013171905.1;XM_013171892.1;XM_013171897.1;XM_013171893.1;XM_013171900.1;XM_013171894.1;XM_013171899.1;XM_013171898.1	0.288325	0.393891	0.487656	1.44776	2.4239	1.70006	0.209966	-2.25177	6.84192e-09	6.62299e-08	down	yes
FSTL4	XM_013175838.1;XM_013175834.1;XM_013175837.1;XM_013175835.1	1.39745	1.33128	2.00127	0.589638	0.437272	0.261522	3.67113	1.87623	6.8956e-09	6.66187e-08	up	yes
TMEM2	XM_013194515.1;XM_013194513.1	10.9998	8.97729	7.31264	2.69527	3.51693	4.41256	2.56851	1.36093	6.89762e-09	6.66187e-08	up	yes
TCP11L2	XM_013180991.1;XM_013180992.1	3.15045	3.43492	2.74124	11.9954	13.6992	10.8427	0.255263	-1.96994	7.03585e-09	6.78011e-08	down	yes
FASTKD1	XM_013171474.1;XM_013171468.1;XM_013171461.1;XM_013171460.1;XM_013171464.1;XM_013171471.1;XM_013171472.1;XM_013171469.1;XM_013171465.1;XM_013171458.1;XM_013171466.1;XM_013171473.1;XM_013171467.1;XM_013171462.1;XM_013171463.1;XM_013171459.1	10.7899	11.2009	12.5549	4.38137	5.10155	5.58247	2.29305	1.19727	7.04712e-09	6.78715e-08	up	yes
CELF5	XM_013201911.1;XM_013201913.1;XM_013201914.1;XM_013201912.1;XM_013201915.1;XR_001214489.1;XM_013201916.1	0.339042	0.348351	0.43646	1.37788	1.55091	1.68762	0.243448	-2.03832	7.05928e-09	6.79505e-08	down	yes
MBNL2	XM_013174401.1;XM_013174402.1;XM_013174403.1;XM_013174404.1	5.26825	4.18036	5.87156	2.32667	2.19623	2.01388	2.34369	1.22878	7.17394e-09	6.88996e-08	up	yes
HAS2	XM_013185053.1	2.66188	2.73522	2.19461	0.835314	1.15683	0.904976	2.62043	1.3898	7.39933e-09	7.0945e-08	up	yes
USP36	XM_013197902.1	6.69922	6.21225	7.26038	2.83992	2.01458	2.82041	2.62828	1.39412	7.50326e-09	7.18612e-08	up	yes
LOC106045826	XR_001212961.1;XR_001212962.1;XR_001212959.1;XR_001212965.1;XR_001212966.1;XR_001212957.1;XR_001212958.1;XR_001212963.1;XR_001212964.1;XR_001212960.1	0.304225	0.190816	0.22433	1.00299	1.08915	1.13198	0.223122	-2.1641	7.50775e-09	7.1864e-08	down	yes
ALG6	XM_013176436.1	0.265455	0.224862	0.383111	1.39316	1.63769	1.48476	0.193424	-2.37016	7.66043e-09	7.3203e-08	down	yes
DNAJB6	XM_013185746.1;XM_013185744.1;XM_013185745.1;XM_013185747.1	10.5761	9.80491	9.12991	4.34952	4.73299	4.33863	2.19884	1.13674	7.93698e-09	7.56771e-08	up	yes
GCH1	XM_013193897.1	2.028	2.02455	1.45082	0.69175	0.526643	0.321927	3.57287	1.83708	8.03364e-09	7.64711e-08	up	yes
CAP2	XM_013190311.1	26.52	26.4061	28.5227	10.2335	13.9673	12.0942	2.24408	1.16613	8.10208e-09	7.70798e-08	up	yes
MTPN	XM_013173075.1;XM_013173076.1	14.3338	34.924	15.259	4.213	4.14857	8.48131	3.83051	1.93754	8.21649e-09	7.80817e-08	up	yes
LOC106047256	XM_013198629.1	3.65821	4.29347	2.04745	1.2262	1.14928	0.931331	3.02379	1.59636	8.34971e-09	7.92599e-08	up	yes
TGM2	XM_013198479.1	18.2598	16.4886	18.6203	8.7639	7.4806	6.3007	2.36718	1.24317	8.4008e-09	7.97007e-08	up	yes
RFTN1	XM_013171947.1;XM_013171948.1	0.580341	0.586156	0.602763	2.22642	2.08244	4.99141	0.190238	-2.39412	8.53369e-09	8.0872e-08	down	yes
KCNQ1	XM_013191629.1;XR_001211230.1;XM_013191635.1;XM_013191630.1;XM_013191632.1;XM_013191631.1;XM_013191634.1	0.610991	0.538184	0.631837	2.14634	3.02449	2.27152	0.239308	-2.06306	8.88661e-09	8.40309e-08	down	yes
NT5M	XM_013175025.1	10.1725	9.18387	8.66878	3.85588	3.27285	3.22963	2.70556	1.43593	8.92573e-09	8.43543e-08	up	yes
FBXL14	XM_013172997.1;XM_013172998.1	0.676887	0.654689	0.739039	3.14882	2.65282	2.39422	0.252641	-1.98484	8.93745e-09	8.44186e-08	down	yes
LOC106048002;LOC106048001	XM_013199765.1;XM_013199764.1	0.21039	0.250675	0.123688	1.01601	1.03183	1.04985	0.188771	-2.40529	9.02405e-09	8.51606e-08	down	yes
HOMER2	XM_013192761.1	17.2971	17.6537	19.9248	5.90041	3.5241	8.81136	3.00921	1.58939	9.02595e-09	8.51606e-08	up	yes
LOC106047735	XM_013199366.1	30.9962	25.3385	21.3993	12.2954	6.40728	6.34977	3.10284	1.63359	9.12002e-09	8.59537e-08	up	yes
LOC106032672;MYOT	XM_013175723.1;XM_013175890.1	70.2346	77.7066	100.961	41.6658	30.3945	27.2187	2.5071	1.32602	9.16394e-09	8.62728e-08	up	yes
PAK1	XM_013187378.1	5.68845	5.73075	4.77296	2.36024	2.48669	2.15865	2.31133	1.20872	9.25673e-09	8.70031e-08	up	yes
ARHGEF18	XM_013195216.1	0.709992	1.00442	0.94369	4.27131	5.71894	2.63628	0.210518	-2.24799	9.31463e-09	8.74994e-08	down	yes
CTSL	XM_013195843.1	7.34377	6.77707	5.54251	23.2975	22.7053	40.3325	0.227756	-2.13444	9.39577e-09	8.8165e-08	down	yes
IGSF10	XM_013199258.1	0.256944	0.256129	0.27068	1.09417	1.76012	0.993331	0.203698	-2.2955	9.54356e-09	8.9405e-08	down	yes
FBXO25	XM_013172319.1;XM_013172318.1;XM_013172317.1;XM_013172321.1;XM_013172320.1	0.534919	0.656989	0.397662	2.17612	2.75314	2.58367	0.211578	-2.24074	9.714e-09	9.07539e-08	down	yes
PEX26;LOC106030922;LOC106030923	XM_013173167.1;XM_013172972.1;XM_013172973.1	5.9704	6.03551	7.50354	2.87126	3.09917	2.62075	2.27087	1.18325	9.77185e-09	9.12447e-08	up	yes
LOC106029559	XM_013170843.1	31.8163	28.8931	24.9786	13.8023	7.28565	7.44519	3.0031	1.58645	1.03942e-08	9.68454e-08	up	yes
SEC61B	XM_013181202.1	20.1191	19.2577	15.2506	7.53899	6.1159	6.59491	2.69768	1.43172	1.0723e-08	9.98544e-08	up	yes
LOC106031548	XR_001204357.1	7.8493	5.33934	4.73552	1.01645	2.36126	2.23977	3.19078	1.67391	1.08903e-08	1.01302e-07	up	yes
ALDH1A3	XM_013181949.1;XM_013181948.1	12.7082	13.8638	12.0147	5.20319	5.6894	6.24498	2.25159	1.17094	1.12998e-08	1.04998e-07	up	yes
CHAC1	XM_013188871.1	4.48814	3.82613	2.07362	11.3426	22.7393	24.5579	0.177147	-2.49698	1.15226e-08	1.0701e-07	down	yes
KPNA4	XM_013192996.1	47.5853	43.8032	52.1244	22.5473	21.2325	22.6293	2.16104	1.11173	1.19189e-08	1.10631e-07	up	yes
TTC7A	XM_013171081.1;XR_001203353.1;XM_013171077.1;XM_013171080.1;XM_013171078.1;XM_013171079.1;XM_013171082.1	3.46825	4.04142	3.93987	1.86571	1.67341	1.61907	2.21968	1.15035	1.19721e-08	1.11004e-07	up	yes
KAT7	XM_013202147.1	3.90706	4.33693	4.50659	15.1587	14.4152	17.4618	0.271083	-1.88319	1.20489e-08	1.11595e-07	down	yes
ADA;LOC106041113	XM_013188525.1;XR_001210307.1	1.38162	1.40161	1.01383	4.48222	5.48706	4.99475	0.253746	-1.97855	1.22335e-08	1.13183e-07	down	yes
ENAH	XM_013173936.1	20.8034	27.8585	18.9979	2.32353	2.43359	9.03303	4.90638	2.29466	1.22848e-08	1.13597e-07	up	yes
LOC106042799	XM_013191912.1	9.24375	6.23913	7.29998	3.14257	1.85664	1.32977	3.59977	1.8479	1.23258e-08	1.13914e-07	up	yes
PAPSS2	XM_013172886.1	2.4287	3.16341	2.20126	0.794873	0.989212	1.04888	2.75096	1.45994	1.25889e-08	1.16095e-07	up	yes
SPATA7	XM_013182546.1;XM_013182558.1;XM_013182553.1;XM_013182566.1	0.263282	0.384675	0.255329	1.15882	1.14688	1.55155	0.234179	-2.09432	1.26717e-08	1.16796e-07	down	yes
ALDOA;LOC106029371	XM_013170655.1;XM_013170654.1	1508.42	1437.17	1272.06	748.277	509.331	509.911	2.3862	1.25472	1.27506e-08	1.17461e-07	up	yes
EDNRA	XM_013175101.1	0.55266	0.55933	0.552475	1.66959	2.98153	2.59711	0.229638	-2.12257	1.29182e-08	1.18877e-07	down	yes
CCM2	XM_013197981.1	66.19	54.1214	58.9745	29.7494	22.4037	21.1595	2.4455	1.29013	1.29796e-08	1.1925e-07	up	yes
SLC20A1	XM_013202128.1;XM_013202129.1	5.70414	4.66031	4.28832	1.78035	1.67604	2.34616	2.52523	1.33642	1.31867e-08	1.21023e-07	up	yes
PHF19	XM_013188681.1	1.01498	0.903733	1.1904	3.65937	4.31435	5.42925	0.231971	-2.10798	1.32862e-08	1.2187e-07	down	yes
SLC12A5	XM_013198491.1	0.525373	0.34546	0.383484	2.50821	2.14422	1.63025	0.199647	-2.32448	1.38407e-08	1.26484e-07	down	yes
VIM	XM_013171774.1	89.1289	78.9986	67.6158	20.7999	27.8624	41.0776	2.62696	1.39339	1.42225e-08	1.29369e-07	up	yes
WDSUB1	XR_001211935.1;XM_013193626.1;XM_013193625.1;XM_013193624.1	1.91713	1.98578	1.6841	6.49475	7.17736	6.59243	0.275704	-1.85881	1.42243e-08	1.29369e-07	down	yes
TAP2	XM_013170799.1	3.96468	4.04263	2.78655	1.2421	1.44808	1.22298	2.75835	1.46381	1.46096e-08	1.32662e-07	up	yes
GCK	XM_013201027.1	12.7539	11.9088	11.9212	5.84805	4.33356	5.49102	2.33425	1.22296	1.49022e-08	1.35176e-07	up	yes
ANO8	XM_013199665.1	45.9173	36.6159	37.6542	20.2476	15.5731	13.137	2.45492	1.29568	1.55827e-08	1.40976e-07	up	yes
TNRC18	XM_013175017.1	1.89394	2.29661	2.06769	8.43077	7.75363	6.91004	0.270985	-1.88372	1.59247e-08	1.43691e-07	down	yes
HOPX	XM_013196917.1;XM_013196918.1;XM_013196919.1;XM_013196920.1	3.14425	3.18924	3.65099	1.1199	1.34692	1.35877	2.60992	1.38401	1.61445e-08	1.45445e-07	up	yes
HEATR1	XM_013201007.1	15.5223	15.2524	14.0518	4.85482	5.28336	8.06094	2.46311	1.30048	1.63967e-08	1.47639e-07	up	yes
EPHB2	XM_013187821.1;XM_013187823.1;XM_013187827.1;XM_013187825.1;XM_013187826.1;XM_013187822.1;XM_013187820.1;XM_013187824.1	0.510218	0.561069	0.567249	2.42751	1.90372	2.34242	0.245524	-2.02607	1.65576e-08	1.4901e-07	down	yes
LOC106044363	XR_001212235.1;XR_001212234.1;XR_001212236.1;XR_001212232.1;XR_001212231.1;XR_001212237.1;XR_001212233.1;XR_001212238.1	0.19789	0.378872	0.216032	1.25145	1.48179	1.00617	0.212011	-2.23779	1.65896e-08	1.49069e-07	down	yes
SETD7	XM_013189177.1;XM_013189179.1;XM_013189176.1;XM_013189178.1	24.6863	23.5549	24.4385	12.0998	10.234	11.4694	2.15009	1.10439	1.65903e-08	1.49069e-07	up	yes
LOC106033949	XR_001205711.1;XR_001205709.1;XR_001205713.1;XR_001205712.1;XR_001205714.1;XR_001205710.1;XR_001205708.1	0.022143	0.050758	0.170987	0.839671	0.946866	1.6132	0.0717374	-3.80113	1.66808e-08	1.49647e-07	down	yes
PQLC3	XM_013172631.1	1.77533	0.813728	0.62698	0.196065	0.297513	0.306012	4.02211	2.00795	1.67993e-08	1.50553e-07	up	yes
IGFBP3	XM_013197497.1	1.9965	2.41796	2.65417	8.05423	10.0979	10.011	0.250989	-1.9943	1.68778e-08	1.51177e-07	down	yes
TMEM135	XM_013178072.1	0.904744	1.00752	0.793072	3.03079	3.76456	3.80799	0.25514	-1.97064	1.68929e-08	1.51233e-07	down	yes
MEMO1	XM_013202211.1;XM_013202217.1	16.9929	16.0638	16.8264	8.41018	6.5128	4.63597	2.5504	1.35072	1.71953e-08	1.5386e-07	up	yes
LOC106038270	XM_013184666.1;XR_001208512.1;XM_013184667.1	14.2416	17.1849	5.42374	3.65931	3.72045	3.17237	3.49222	1.80414	1.73086e-08	1.54793e-07	up	yes
AZIN1	XM_013179979.1	12.619	11.9027	11.4506	4.17836	3.93401	6.7233	2.42472	1.27782	1.792e-08	1.60011e-07	up	yes
LOC106033462	XR_001205357.1;XR_001205358.1	1.88958	1.99307	1.51926	0.619911	0.549393	0.811157	2.7276	1.44763	1.81073e-08	1.616e-07	up	yes
PAQR7	XM_013184299.1	8.87458	2.13308	3.11164	0.877047	0.963238	0.998457	4.97379	2.31435	1.84272e-08	1.64113e-07	up	yes
PAPPA	XM_013182852.1;XM_013182853.1	0.627481	0.88054	0.569091	2.80263	2.49724	3.49494	0.236175	-2.08207	1.90076e-08	1.68756e-07	down	yes
GUCY1B3	XM_013175195.1;XM_013175196.1	1.0729	1.17224	1.12908	3.25584	5.12191	4.59659	0.260069	-1.94303	1.91881e-08	1.70271e-07	down	yes
LOC106031138	XR_001204120.1	0.417322	0.469515	0.43654	1.7274	2.24684	1.71834	0.232474	-2.10486	1.93634e-08	1.71727e-07	down	yes
RAPGEF1	XM_013193957.1;XM_013193953.1;XM_013193955.1;XM_013193958.1;XM_013193956.1;XM_013193954.1	5.57438	5.44683	5.47815	2.919	2.24619	1.75012	2.38592	1.25454	1.97325e-08	1.7474e-07	up	yes
ZMYND12	XM_013202138.1	0.511551	0.301225	0.332444	1.22701	3.78577	2.69001	0.148676	-2.74976	2.02338e-08	1.78718e-07	down	yes
NAMPT	XM_013190752.1;XM_013190754.1	15.4856	13.9794	14.2143	5.78527	6.81913	7.43932	2.1792	1.1238	2.04351e-08	1.8031e-07	up	yes
TC2N	XM_013182129.1;XM_013182126.1;XM_013182125.1;XM_013182144.1;XM_013182134.1;XM_013182152.1;XM_013182154.1;XM_013182128.1	0.243583	0.143617	0.301009	1.17511	1.14734	1.2239	0.194062	-2.36541	2.0662e-08	1.82031e-07	down	yes
TSKU	XM_013191255.1	5.86055	2.969	4.70793	0.884538	1.92932	1.06934	3.48617	1.80164	2.08221e-08	1.83254e-07	up	yes
LOC106043020	XM_013192275.1	4.66466	0.0001	6.81047	0.0001	0.0001	0.0001	38250.8	15.2232	2.09179e-08	1.8372e-07	up	yes
PSMF1	XM_013201654.1	6.05662	5.70359	6.39663	2.52847	2.73542	2.41746	2.36376	1.24108	2.09609e-08	1.83909e-07	up	yes
NOL12	XM_013180830.1	5.59733	4.88063	5.61112	2.27033	1.35023	2.10148	2.81177	1.49148	2.13402e-08	1.87046e-07	up	yes
TMEM117	XM_013199118.1;XM_013199108.1;XM_013199157.1;XM_013199134.1;XM_013199131.1;XM_013199165.1;XM_013199146.1;XM_013199090.1;XM_013199123.1;XM_013199152.1;XM_013199138.1;XM_013199099.1	2.56921	2.87706	3.06226	1.25518	1.29776	1.34172	2.18467	1.12741	2.13549e-08	1.87079e-07	up	yes
ADGRG1;ADGRG3	XM_013176576.1;XM_013176486.1;XM_013176577.1	3.28448	3.56772	3.2473	1.73455	1.48471	1.23701	2.26636	1.18038	2.19163e-08	1.91704e-07	up	yes
SSH2	XM_013196509.1	2.4395	2.18281	1.26007	9.80067	6.58338	16.2585	0.180206	-2.47228	2.23458e-08	1.9536e-07	down	yes
STARD7	XM_013201021.1	38.4095	30.0099	27.8726	15.2123	12.8976	12.2986	2.38297	1.25276	2.25918e-08	1.9731e-07	up	yes
SLC39A10	XM_013187527.1;XM_013187524.1;XM_013187526.1;XM_013187521.1;XM_013187522.1;XM_013187525.1;XM_013187523.1	9.50924	10.8564	12.6304	4.1718	5.12766	5.2976	2.26045	1.17661	2.3725e-08	2.06681e-07	up	yes
CCNE2	XM_013172345.1;XM_013172344.1;XM_013172346.1	0.269727	0.226766	0.297624	0.945753	1.65409	1.63684	0.187438	-2.41551	2.37956e-08	2.07161e-07	down	yes
LOC106049407	XM_013201722.1	158.678	142.953	118.991	71.8324	61.1583	55.7087	2.22906	1.15643	2.38043e-08	2.07161e-07	up	yes
LOC106029573;LOC106029574	XM_013170861.1;XR_001203279.1	1.89463	2.23868	1.57836	0.734731	0.701999	0.740506	2.62336	1.39142	2.3887e-08	2.07775e-07	up	yes
TOR1B;LOC106047301	XM_013198634.1;XM_013198710.1;XM_013198709.1	0.652479	0.884881	0.699023	2.90552	2.52209	3.74462	0.243821	-2.03611	2.48065e-08	2.14809e-07	down	yes
KREMEN1	XM_013193648.1;XM_013193649.1;XM_013193650.1	0.311771	0.368324	0.169011	1.21349	1.83843	1.08711	0.205146	-2.28528	2.48083e-08	2.14809e-07	down	yes
LOC106048998	XM_013201134.1	2.58674	2.44039	1.94807	0.745206	0.834235	0.485543	3.37784	1.7561	2.49248e-08	2.15709e-07	up	yes
PKM	XM_013198923.1;XM_013198924.1;XM_013198926.1;XM_013198925.1	222.105	195.477	174.618	100.738	84.3646	60.0783	2.41537	1.27224	2.50599e-08	2.16768e-07	up	yes
CLN5	XM_013193685.1	2.0833	2.91192	2.40194	0.872802	0.975362	1.00501	2.59261	1.3744	2.50801e-08	2.16834e-07	up	yes
SIKE1	XM_013189581.1	16.6953	17.482	17.4192	8.08716	6.79611	8.23354	2.23199	1.15833	2.5124e-08	2.17091e-07	up	yes
MYO19	XM_013198072.1;XM_013198073.1;XM_013198074.1;XM_013198076.1	0.66455	0.975886	0.722967	6.5852	3.76144	2.58484	0.182764	-2.45195	2.51351e-08	2.17091e-07	down	yes
PLEKHJ1	XM_013196255.1	9.60464	8.17853	7.78352	4.02578	3.10924	3.08953	2.50052	1.32223	2.54832e-08	2.19987e-07	up	yes
LOC106046415	XR_001213231.1	0.179678	0.29274	0.194458	0.91692	1.26894	1.01585	0.208287	-2.26336	2.55028e-08	2.20045e-07	down	yes
MPP7	XM_013191727.1;XM_013191725.1;XM_013191724.1	0.520391	0.729892	0.749316	2.97108	2.31713	2.32562	0.262627	-1.92891	2.61595e-08	2.25032e-07	down	yes
LOC106033657	XM_013177290.1;XM_013177291.1	0.100289	0.187726	0.204314	0.886732	2.09947	0.832818	0.128915	-2.9555	2.64976e-08	2.27712e-07	down	yes
LOC106047053	XM_013198357.1;XM_013198355.1;XM_013198354.1;XM_013198359.1;XM_013198356.1;XM_013198358.1	3.22583	3.26185	2.83821	1.35795	1.61567	1.28024	2.19234	1.13247	2.66419e-08	2.28838e-07	up	yes
VCAN	XM_013191796.1	4.55793	4.71451	4.92521	2.05215	1.99106	2.40248	2.20265	1.13924	2.69583e-08	2.31325e-07	up	yes
FAM134B	XM_013179261.1;XM_013179259.1;XM_013179260.1	29.005	35.8539	27.9707	16.0088	13.3411	12.1884	2.2348	1.16014	2.69585e-08	2.31325e-07	up	yes
ACTR2	XM_013194857.1	5.3361	5.60771	10.872	2.72707	2.52775	2.69985	2.74252	1.4555	2.72209e-08	2.3346e-07	up	yes
ARHGAP12	XM_013191707.1;XM_013191710.1;XM_013191709.1;XM_013191708.1	3.34894	2.96149	3.28671	1.47774	1.49759	1.35264	2.21747	1.14891	2.80218e-08	2.39969e-07	up	yes
LOC106043079;LOC106043072	XM_013192373.1;XM_013192362.1	3.94086	4.65699	5.24426	1.67778	1.91622	2.42814	2.29853	1.20071	2.81358e-08	2.40825e-07	up	yes
LOC106031175	XM_013173384.1	1.57779	2.4514	2.57303	0.766994	0.804071	0.449825	3.26698	1.70796	2.82689e-08	2.41844e-07	up	yes
LOC106036267;LOC106036256	XR_001207211.1;XR_001207210.1;XR_001207201.1	0.25402	0.297217	0.258534	1.60702	1.49323	0.954732	0.199697	-2.32411	2.84686e-08	2.43203e-07	down	yes
TMCO4	XM_013187831.1;XR_001209729.1;XM_013187832.1;XR_001209728.1;XM_013187829.1;XM_013187830.1	0.213267	0.277474	0.288863	1.10445	1.08036	0.934048	0.249965	-2.0002	2.94799e-08	2.51044e-07	down	yes
CCT4	XM_013182080.1	60.0207	59.0472	68.6068	29.2155	23.1725	30.1922	2.27264	1.18437	2.94907e-08	2.51044e-07	up	yes
STC2	XM_013191891.1	5.27474	5.00952	5.47276	21.2102	15.3931	21.2478	0.272372	-1.87635	2.98388e-08	2.53861e-07	down	yes
SLC16A6	XM_013178986.1	0.414034	0.313123	0.586306	1.85635	1.77151	3.10656	0.195037	-2.35818	3.05737e-08	2.59748e-07	down	yes
QPCT	XM_013202328.1;XM_013202326.1	4.74654	5.61453	5.0782	1.30285	1.56394	2.55803	2.84604	1.50896	3.09074e-08	2.62271e-07	up	yes
DHX38	XM_013197720.1	28.2502	22.628	22.4369	11.6692	8.98892	10.953	2.31928	1.21368	3.10112e-08	2.62944e-07	up	yes
LOC106038368	XM_013184845.1;XM_013184843.1;XM_013184844.1	0.153479	0.247775	0.274664	0.948693	1.19908	1.08241	0.20925	-2.2567	3.14634e-08	2.66515e-07	down	yes
SMARCA5	XM_013197825.1;XM_013197826.1	2.47901	2.89648	3.60983	1.26246	1.19069	1.25499	2.42313	1.27687	3.14799e-08	2.66522e-07	up	yes
LOC106036393	XM_013181797.1	2.28476	2.68828	0.959753	0.475515	0.287513	0.193559	6.20205	2.63274	3.18281e-08	2.69338e-07	up	yes
CREBRF	XM_013191863.1	0.583075	0.720114	0.891337	2.03434	3.4513	4.08497	0.229298	-2.1247	3.22937e-08	2.7276e-07	down	yes
GINM1	XM_013178276.1	2.7672	3.57947	2.57713	9.87817	11.8884	13.6008	0.252317	-1.98669	3.22961e-08	2.7276e-07	down	yes
SHISA8	XM_013195618.1	1.45406	1.07395	1.48152	0.421864	0.356965	0.216034	4.03024	2.01086	3.27475e-08	2.76436e-07	up	yes
CROT	XM_013187037.1	11.5549	10.5396	8.74916	34.3911	41.0678	38.6157	0.270381	-1.88693	3.31031e-08	2.79163e-07	down	yes
ARRDC4	XM_013181835.1	18.5282	17.7553	29.0768	6.47246	8.82169	9.99882	2.58413	1.36968	3.34721e-08	2.81998e-07	up	yes
FGD6	XM_013182641.1	2.88608	2.97918	2.48696	1.10925	1.38458	1.36295	2.16559	1.11476	3.37308e-08	2.84037e-07	up	yes
LOC106036118	XR_001207100.1;XR_001207101.1;XR_001207102.1	2.24485	0.406038	1.21074	0.0849974	0.157693	0.301746	7.09289	2.82637	3.40663e-08	2.86581e-07	up	yes
ACSBG2	XM_013200328.1;XM_013200325.1;XM_013200323.1;XM_013200330.1;XM_013200326.1;XM_013200324.1;XM_013200327.1;XM_013200329.1	13.1152	14.804	11.6239	6.85147	4.86621	5.19517	2.33805	1.22531	3.45131e-08	2.90198e-07	up	yes
LOC106045846	XM_013196589.1	31.8564	30.196	43.9924	18.3203	11.1629	10.5821	2.6468	1.40425	3.45393e-08	2.90275e-07	up	yes
TMEM171	XM_013192169.1;XM_013192170.1	0.398078	0.239812	0.201316	1.63249	1.53321	6.2806	0.0888397	-3.49265	3.45884e-08	2.90546e-07	down	yes
LOC106030315	XR_001203675.1;XR_001203676.1;XR_001203674.1;XR_001203677.1	2.47513	4.1648	3.88715	1.20762	1.5141	1.46792	2.51265	1.32921	3.46289e-08	2.90632e-07	up	yes
LOC106049770	XR_001214555.1	0.36834	0.330753	0.458309	1.39295	1.93566	1.76493	0.227229	-2.13778	3.49967e-08	2.93544e-07	down	yes
SLC38A2	XM_013198950.1	205.697	201.499	153.989	100.324	71.1314	69.7139	2.32693	1.21843	3.61609e-08	3.03013e-07	up	yes
AVEN	XM_013174247.1;XM_013174248.1	4.33606	4.73825	3.56666	1.07467	1.4106	2.10109	2.75621	1.46269	3.62404e-08	3.03531e-07	up	yes
RIPK2;LOC106030538	XM_013172385.1;XM_013172381.1;XM_013172383.1;XM_013172380.1;XM_013172382.1;XM_013172379.1;XM_013172384.1	2.10601	2.08787	2.23245	6.84509	8.48822	7.57396	0.280537	-1.83374	3.67849e-08	3.07941e-07	down	yes
PRKAG3	XM_013186354.1	1.55559	1.22058	2.01835	6.71941	7.78525	7.74712	0.215467	-2.21446	3.68636e-08	3.08449e-07	down	yes
CECR1	XM_013172980.1;XM_013172982.1	0.464474	0.611062	0.255673	1.96018	3.44672	2.15916	0.175945	-2.5068	3.72546e-08	3.11569e-07	down	yes
LOC106039185	XR_001209091.1;XR_001209090.1	0.837533	1.34624	1.09162	0.283646	0.481945	0.279779	3.13324	1.64765	3.76798e-08	3.14971e-07	up	yes
SCAP	XM_013197989.1;XM_013197991.1;XM_013197992.1;XM_013197990.1	10.3357	8.27393	9.53822	3.9162	4.6693	3.97773	2.2405	1.16382	3.85458e-08	3.21973e-07	up	yes
GAB1	XM_013197827.1	0.364537	0.52553	0.401675	1.51195	1.43392	1.77294	0.273743	-1.8691	3.86261e-08	3.2241e-07	down	yes
RBFOX1	XM_013189473.1;XM_013189464.1;XM_013189461.1;XM_013189484.1;XM_013189475.1;XM_013189467.1;XM_013189476.1;XM_013189469.1;XM_013189468.1;XM_013189462.1;XM_013189485.1;XM_013189480.1;XM_013189477.1;XM_013189482.1;XM_013189470.1;XM_013189463.1;XM_013189471.1;XM_013189466.1;XM_013189465.1;XM_013189479.1;XM_013189478.1;XM_013189472.1;XM_013189474.1;XM_013189481.1;XM_013189483.1	0.623656	0.683985	0.669516	1.90606	3.08	6.16901	0.177243	-2.4962	3.95688e-08	3.29629e-07	down	yes
ARHGAP23	XM_013200408.1	3.14893	2.46193	3.38831	1.36475	0.816779	0.637686	3.19208	1.6745	3.99297e-08	3.32321e-07	up	yes
LOC106046687	XR_001213400.1	0.235891	0.330135	0.238556	1.07166	1.16654	1.21732	0.23284	-2.10259	4.04361e-08	3.36209e-07	down	yes
TNNI1	XM_013196582.1	1.49124	0.378976	1.22891	8.44158	5.59787	8.09584	0.140008	-2.83642	4.05666e-08	3.37131e-07	down	yes
MYCBP2	XM_013193679.1	11.1111	11.0965	12.1291	5.04178	4.96369	6.1964	2.1193	1.08359	4.08532e-08	3.39184e-07	up	yes
MAF	XM_013176496.1	0.475542	1.10121	1.19972	7.73965	4.69299	4.37779	0.165164	-2.59803	4.1712e-08	3.45979e-07	down	yes
SIAH2	XM_013199292.1	5.7567	4.04368	4.52203	2.02482	1.85101	1.95662	2.45565	1.2961	4.28629e-08	3.55182e-07	up	yes
STEAP2	XM_013187052.1;XM_013187055.1;XM_013187054.1;XM_013187053.1	0.320301	0.62736	0.67557	2.33788	2.56766	2.4301	0.22128	-2.17606	4.40499e-08	3.64842e-07	down	yes
ELOVL5	XM_013172275.1	5.7911	5.79621	5.01559	2.61131	2.40252	2.37878	2.24588	1.16728	4.4322e-08	3.66417e-07	up	yes
LOC106031143;ORAI1	XR_001204121.1;XM_013173309.1;XM_013173310.1;XM_013173308.1	3.03303	5.29589	5.97422	1.94503	1.37029	1.98689	2.69758	1.43166	4.48664e-08	3.7071e-07	up	yes
GPER1	XM_013177122.1;XM_013177124.1;XM_013177125.1	2.28099	2.58004	2.69699	0.82501	0.598238	1.37616	2.69986	1.43289	4.48948e-08	3.70766e-07	up	yes
HIPK2	XM_013173132.1	10.2052	9.45691	10.5399	5.16373	3.97468	5.06546	2.12632	1.08836	4.54098e-08	3.74298e-07	up	yes
RPGRIP1L	XM_013195682.1;XM_013195683.1;XM_013195680.1;XM_013195678.1;XM_013195679.1;XM_013195684.1;XM_013195686.1;XM_013195677.1;XM_013195681.1	0.306179	0.340416	0.369703	1.02612	1.84676	1.44389	0.23543	-2.08663	4.60142e-08	3.78552e-07	down	yes
LONRF1	XM_013200648.1	7.11687	7.26993	6.44977	2.93838	3.32374	3.51766	2.13058	1.09124	4.89479e-08	4.01912e-07	up	yes
FAM208A	XM_013188426.1;XM_013188425.1	0.508508	0.583989	0.698777	1.86442	2.19299	2.50013	0.273163	-1.87217	4.96147e-08	4.06418e-07	down	yes
ACKR4	XM_013197765.1	3.18502	3.11169	2.62375	1.02746	1.33723	1.15978	2.531	1.33971	4.97691e-08	4.07295e-07	up	yes
SWI5	XM_013198643.1	10.4514	11.0439	9.51147	5.54576	3.7718	4.45113	2.25198	1.17119	5.02063e-08	4.10677e-07	up	yes
WDFY4	XM_013197738.1;XM_013197670.1	1.10593	1.80999	0.795684	0.312827	0.342802	0.52574	3.14178	1.65158	5.035e-08	4.11655e-07	up	yes
CNST	XM_013202137.1;XM_013202132.1;XM_013202151.1;XM_013202145.1	1.8464	1.70029	1.78936	5.26172	7.15884	6.9764	0.275097	-1.86199	5.10296e-08	4.16815e-07	down	yes
TRIB2	XM_013172648.1	16.1383	15.8686	13.7418	7.24638	6.88976	7.35454	2.12877	1.09002	5.12365e-08	4.18305e-07	up	yes
ANXA1	XM_013194498.1	10.8655	11.3935	12.7655	5.11979	4.43053	5.68204	2.29935	1.20122	5.34093e-08	4.35009e-07	up	yes
LRRC8A	XM_013198700.1	9.79693	11.1469	8.81034	4.71609	4.70747	4.78432	2.0942	1.0664	5.37939e-08	4.37934e-07	up	yes
FGF14	XM_013174453.1	1.02809	1.25032	2.09756	0.339859	0.596715	0.35923	3.37703	1.75575	5.39098e-08	4.38669e-07	up	yes
ADORA1	XM_013196601.1	3.57617	2.91846	3.12698	1.34599	1.22699	1.12038	2.60511	1.38134	5.40223e-08	4.39377e-07	up	yes
TMEM131	XM_013180702.1	4.92544	5.67641	6.35716	2.73197	2.64815	2.71176	2.09581	1.0675	5.45741e-08	4.43444e-07	up	yes
SNX13	XM_013171794.1;XM_013171795.1;XR_001203563.1;XM_013171793.1	7.02344	7.47337	8.14826	3.16622	2.98013	4.02063	2.22732	1.15531	5.54744e-08	4.49906e-07	up	yes
LOC106031111;MYPN	XR_001204107.1;XM_013173185.1	27.8206	33.4076	41.2481	14.1942	16.5679	16.6834	2.15988	1.11095	5.61323e-08	4.55027e-07	up	yes
RPUSD1	XM_013174955.1	1.49014	1.48337	1.50504	0.599139	0.578197	0.286991	3.05844	1.61279	5.68444e-08	4.60582e-07	up	yes
LOC106037577;LOC106037578;GREB1L	XR_001208110.1;XR_001208111.1;XM_013183524.1	0.357841	0.509475	0.589505	1.68711	1.79448	1.97561	0.266954	-1.90534	5.68831e-08	4.60678e-07	down	yes
USP25	XM_013197215.1	9.19898	10.0853	10.7761	3.9433	5.04722	5.22194	2.11508	1.08071	5.70029e-08	4.6143e-07	up	yes
TNRC6B	XM_013180887.1;XM_013180893.1;XM_013180894.1;XM_013180896.1;XM_013180892.1;XM_013180881.1;XM_013180884.1;XM_013180891.1;XM_013180890.1;XM_013180883.1;XM_013180888.1;XM_013180895.1;XM_013180882.1;XM_013180885.1;XM_013180886.1;XM_013180880.1	1.40087	1.81496	1.62419	4.92852	6.39762	5.5946	0.286041	-1.80571	5.72981e-08	4.63601e-07	down	yes
ITGB1	XM_013191728.1;XM_013191729.1	15.7601	17.1094	12.1573	7.45273	6.9089	6.3428	2.17474	1.12084	5.75139e-08	4.65127e-07	up	yes
FAM60A	XM_013173038.1;XM_013173039.1	1.95377	2.02801	1.01406	0.612983	0.510574	0.688094	2.75762	1.46342	5.82716e-08	4.71034e-07	up	yes
LOC106039314	XM_013186353.1	0.987188	0.897055	0.967404	3.7507	3.62762	4.27838	0.244636	-2.03129	5.85372e-08	4.72958e-07	down	yes
GPM6B	XM_013200119.1;XM_013200114.1;XM_013200115.1;XM_013200116.1;XM_013200117.1;XM_013200112.1;XM_013200113.1;XM_013200118.1;XM_013200111.1	0.569561	0.373994	0.448722	1.50954	1.88429	1.83985	0.266023	-1.91038	5.92923e-08	4.78607e-07	down	yes
LSM6	XM_013175089.1	1.42032	1.84394	2.424	0.711159	0.694446	0.682492	2.72414	1.4458	6.15764e-08	4.96578e-07	up	yes
PPM1L	XM_013193009.1;XM_013193008.1	0.785111	0.713985	1.12374	3.17252	3.10177	4.18419	0.250786	-1.99547	6.16431e-08	4.96882e-07	down	yes
BCL2	XM_013187395.1	1.32191	1.76496	1.79005	5.60568	6.11006	5.38839	0.285131	-1.8103	6.37569e-08	5.13196e-07	down	yes
ENPP1	XM_013175483.1;XM_013175482.1;XM_013175484.1	6.0856	6.51029	5.69996	2.63612	3.30611	2.75496	2.10365	1.07289	6.38889e-08	5.14018e-07	up	yes
CHAMP1	XM_013197429.1	0.347778	0.387757	0.269896	1.37156	1.34309	1.45662	0.241037	-2.05267	6.50053e-08	5.22265e-07	down	yes
LOC106045367	XM_013195793.1	8.29012	6.46232	8.31521	3.25538	3.28746	3.04574	2.40574	1.26648	6.68142e-08	5.35544e-07	up	yes
MCF2L	XM_013197464.1;XM_013197451.1;XM_013197470.1;XM_013197456.1;XM_013197465.1;XM_013197469.1;XM_013197455.1;XM_013197454.1;XM_013197452.1;XM_013197461.1;XM_013197471.1;XM_013197467.1;XM_013197466.1;XM_013197453.1;XM_013197459.1;XM_013197460.1;XM_013197463.1;XM_013197458.1;XM_013197462.1	1.5227	2.17468	2.17433	6.27852	8.55981	6.98815	0.269018	-1.89423	6.71122e-08	5.37431e-07	down	yes
PLXNC1	XM_013182534.1	4.13485	5.43421	4.00563	2.15244	1.9692	2.18074	2.1539	1.10695	6.77869e-08	5.42327e-07	up	yes
BCAR1	XM_013192430.1;XM_013192431.1	13.0133	7.25129	11.0315	5.11711	2.92046	3.32233	2.75496	1.46203	6.81754e-08	5.45181e-07	up	yes
ZMYND8	XM_013189526.1	0.358989	0.539185	0.354145	1.2271	1.93284	1.72144	0.25655	-1.96269	6.92097e-08	5.52679e-07	down	yes
ARFGAP3	XM_013184702.1	2.33768	2.29942	2.81386	1.06952	1.10651	1.13229	2.25219	1.17133	6.97116e-08	5.56428e-07	up	yes
ME3	XM_013199811.1;XM_013199814.1;XM_013199812.1	6.46189	5.94468	5.69121	20.4936	26.6309	17.9062	0.278296	-1.84531	7.0969e-08	5.65937e-07	down	yes
ALS2CL	XM_013182391.1;XM_013182398.1;XM_013182397.1;XM_013182395.1;XM_013182392.1;XM_013182394.1;XM_013182393.1;XM_013182396.1	1.56511	1.34821	1.41643	4.95842	5.95677	5.25444	0.267771	-1.90093	7.27778e-08	5.79284e-07	down	yes
CD83	XM_013190302.1	1.03338	1.43706	0.691443	0.129129	0.327511	0.056865	6.15746	2.62234	7.28879e-08	5.79891e-07	up	yes
STKLD1	XM_013193972.1;XM_013193971.1;XM_013193973.1	2.53514	2.36767	2.49664	1.09833	0.978391	0.943162	2.45024	1.29292	7.31188e-08	5.81459e-07	up	yes
SOCS4	XM_013193888.1;XM_013193893.1;XM_013193891.1;XM_013193887.1;XM_013193889.1;XM_013193892.1	2.89932	2.68218	2.59995	1.26307	1.21621	1.06318	2.30954	1.20761	7.33241e-08	5.82822e-07	up	yes
SMAGP	XM_013200782.1;XM_013200780.1;XM_013200781.1	2.37421	0.0772341	2.3462	0.0918157	0.0638687	0.0848054	19.9495	4.31828	7.66385e-08	6.07477e-07	up	yes
POC5	XM_013192162.1;XM_013192159.1;XM_013192158.1;XM_013192163.1;XM_013192156.1;XM_013192160.1;XM_013192157.1	0.231151	0.393433	0.482454	1.75024	1.69817	1.92537	0.206007	-2.27923	7.67622e-08	6.07896e-07	down	yes
DUSP6	XM_013182532.1	6.52141	6.02738	4.80301	2.80499	2.19258	2.24039	2.39733	1.26143	7.79853e-08	6.17012e-07	up	yes
WBSCR16	XM_013189263.1	12.6527	13.591	12.7988	7.10192	5.56762	5.6811	2.12758	1.08921	7.98813e-08	6.31431e-07	up	yes
SYNE2	XM_013182976.1	3.05457	3.64608	4.15418	10.2423	13.0898	20.9741	0.244996	-2.02917	8.00089e-08	6.32147e-07	down	yes
LOC106044620	XM_013194744.1;XM_013194747.1;XM_013194745.1;XM_013194746.1	0.225677	0.283182	0.245383	0.685645	1.72248	1.58192	0.189031	-2.40331	8.1538e-08	6.42749e-07	down	yes
ADAM19	XM_013175737.1	0.311802	0.298295	0.179975	1.42529	1.10002	1.07729	0.219306	-2.18898	8.18263e-08	6.44725e-07	down	yes
RAVER2	XM_013193105.1;XM_013193104.1	6.81098	6.88457	7.38732	3.94636	2.37329	2.76324	2.32116	1.21485	8.20576e-08	6.4625e-07	up	yes
KCTD3	XM_013174013.1;XM_013174014.1;XM_013174015.1	25.5069	21.9508	20.3551	11.7653	9.55729	9.59923	2.19304	1.13293	8.46868e-08	6.6543e-07	up	yes
TNFAIP8L3	XM_013177575.1	1.54679	1.8144	1.89678	0.665948	0.622215	0.241645	3.43702	1.78116	8.47349e-08	6.65503e-07	up	yes
LOC106031344	XM_013173709.1;XM_013173708.1;XM_013173707.1	10.6232	8.80249	6.81591	4.47533	2.61891	3.14927	2.56178	1.35714	8.65044e-08	6.78469e-07	up	yes
LOC106029314	XM_013174496.1	16.8683	14.7112	16.8107	8.65882	7.31198	5.86649	2.21595	1.14792	8.72408e-08	6.83931e-07	up	yes
LOC106048101	XM_013199893.1	0.511701	0.629586	0.413666	1.72458	2.02214	2.56972	0.246176	-2.02224	8.8452e-08	6.92793e-07	down	yes
COL6A1	XM_013201974.1	41.9259	41.5284	34.8104	20.2996	18.8904	15.1507	2.17636	1.12192	8.85951e-08	6.93597e-07	up	yes
RBX1	XM_013181064.1	21.7624	17.997	13.9129	7.0503	7.44893	8.79349	2.30425	1.2043	8.95639e-08	7.00223e-07	up	yes
LOC106031290	XR_001204215.1	102.09	97.7718	78.2473	46.8209	41.2063	25.629	2.44694	1.29098	8.97017e-08	7.00796e-07	up	yes
SPHK1	XM_013178862.1	2.59566	1.89966	2.09675	0.932306	0.613786	0.679129	2.96244	1.56678	8.97189e-08	7.00796e-07	up	yes
GORASP1	XM_013182503.1	21.953	19.3576	20.9511	8.76611	10.2584	10.7066	2.09416	1.06637	9.07368e-08	7.08102e-07	up	yes
LOC106047481	XM_013198979.1	0.977376	0.376077	0.445141	4.36917	2.2904	4.40218	0.162596	-2.62064	9.11225e-08	7.10789e-07	down	yes
LOC106049813	XM_013202229.1;XM_013202227.1	2.4004	1.96038	1.86916	0.881124	0.434187	0.263099	3.94697	1.98075	9.13191e-08	7.11999e-07	up	yes
ANKRD9	XM_013198276.1	13.1917	11.6194	4.23637	60.2243	51.4786	45.0763	0.185276	-2.43225	9.28276e-08	7.22774e-07	down	yes
LOC106046336	XM_013197304.1	12.3578	9.83095	8.94929	5.0314	4.0158	4.01402	2.38401	1.25339	9.49346e-08	7.3784e-07	up	yes
WNT5A	XM_013188493.1	0.364834	0.855988	0.624072	2.41642	2.95555	2.94121	0.221924	-2.17186	9.58071e-08	7.44284e-07	down	yes
DYNLL2	XM_013193523.1;XM_013193524.1	39.7606	34.1164	33.5742	19.7485	12.5082	11.8575	2.43575	1.28437	9.85983e-08	7.65275e-07	up	yes
LOC106032654	XR_001204982.1;XR_001204979.1	0.459275	0.559628	0.471583	2.07139	1.96566	2.92258	0.214162	-2.22323	1.00336e-07	7.78408e-07	down	yes
BDH1	XM_013186270.1	0.949718	1.64561	1.42705	12.8591	4.27263	5.62036	0.176791	-2.49988	1.06887e-07	8.26245e-07	down	yes
MYL2	XM_013173262.1;XM_013173261.1;XM_013173260.1	0.0001	0.109562	0.0371449	3.50198	1.60677	0.465634	0.0263359	-5.24682	1.07008e-07	8.26807e-07	down	yes
SMPDL3A;FABP7	XM_013175402.1;XM_013175341.1	1.11845	1.31335	1.34026	4.03417	5.04219	4.5819	0.276175	-1.85635	1.1335e-07	8.73055e-07	down	yes
LOC106039661	XM_013186975.1	1.96675	1.70517	1.61704	0.673515	0.528378	0.847655	2.58055	1.36768	1.15639e-07	8.88293e-07	up	yes
LOC106031010;SLC37A3	XR_001204066.1;XM_013173108.1;XR_001204067.1;XR_001204071.1;XR_001204065.1;XR_001204072.1;XR_001204069.1;XR_001204070.1;XR_001204063.1;XR_001204064.1;XR_001204073.1	3.33016	3.47081	4.35457	1.89811	1.61114	1.62306	2.17359	1.12008	1.16182e-07	8.92067e-07	up	yes
ZNF280D;LOC106033692	XM_013177351.1;XR_001205481.1;XR_001205479.1;XR_001205480.1	3.36319	3.50673	3.90741	1.68142	1.9872	1.68276	2.01393	1.01002	1.17049e-07	8.98315e-07	up	yes
ZC3H6	XM_013191123.1	0.458807	0.582195	0.813705	2.26183	2.9568	2.36078	0.244703	-2.03089	1.17796e-07	9.03244e-07	down	yes
HSPBAP1	XM_013171217.1	0.829749	0.870496	0.975398	3.06642	4.01605	3.6435	0.249455	-2.00315	1.19245e-07	9.12718e-07	down	yes
LOC106045399	XM_013195849.1	26.3037	20.0059	18.2577	10.1977	8.499	9.97604	2.25188	1.17113	1.20718e-07	9.21725e-07	up	yes
LOC106041008	XR_001210230.1	0.033381	0.112408	0.080196	0.365852	1.25266	1.69979	0.0681025	-3.87615	1.20744e-07	9.21725e-07	down	yes
BCL9	XM_013187500.1	0.40132	0.505903	0.469491	1.65727	1.49058	1.52634	0.294536	-1.76349	1.2319e-07	9.3956e-07	down	yes
LMNA	XM_013201109.1	11.9585	10.4118	12.4962	6.61128	3.71277	3.32659	2.55421	1.35287	1.25414e-07	9.544e-07	up	yes
LRRC58	XM_013196431.1	6.22985	4.92055	4.74651	2.81666	2.05525	2.23453	2.23697	1.16155	1.26953e-07	9.65686e-07	up	yes
PROS1	XM_013186737.1	2.19436	2.81768	2.38106	7.36136	8.56314	9.74205	0.288044	-1.79564	1.29847e-07	9.8595e-07	down	yes
LOC106049629	XM_013202002.1	3.8435	3.67806	3.29565	0.798176	1.83918	0.950461	3.01498	1.59215	1.33525e-07	1.01299e-06	up	yes
LOC106041540	XM_013190074.1	1.8876	1.74679	0.693983	0.431544	0.448334	0.236527	3.87706	1.95496	1.35421e-07	1.02691e-06	up	yes
LOC106034586	XM_013178816.1	2.9908	2.91581	2.85885	1.29828	0.882745	1.1544	2.628	1.39396	1.3661e-07	1.03456e-06	up	yes
ZCCHC10	XM_013175804.1;XM_013175805.1;XM_013175806.1	9.17071	8.88482	7.39634	3.13843	2.88936	4.6979	2.37298	1.2467	1.36922e-07	1.03646e-06	up	yes
LOC106040270;IWS1;LOC106040271	XR_001209790.1;XR_001209789.1;XM_013188021.1;XR_001209791.1	3.95153	4.35085	4.2288	2.14563	2.09613	1.74693	2.09247	1.06521	1.38035e-07	1.0435e-06	up	yes
LOC106036789	XM_013182375.1;XM_013182373.1;XM_013182374.1;XM_013182372.1	1.89517	1.88998	1.67626	0.357818	0.653699	0.867294	2.90684	1.53945	1.38428e-07	1.04601e-06	up	yes
LOC106031045	XM_013173175.1	29.0758	24.1397	22.0627	10.5444	11.8134	11.7056	2.20994	1.144	1.40215e-07	1.05859e-06	up	yes
ATAD2	XM_013185039.1;XM_013185040.1	0.895588	1.03962	0.912662	3.13441	3.48617	3.6571	0.277092	-1.85156	1.43774e-07	1.08403e-06	down	yes
BLCAP	XM_013189142.1	15.6571	13.7572	11.1274	6.29874	5.32401	6.77551	2.20356	1.13984	1.47033e-07	1.10744e-06	up	yes
BCAT1	XM_013195978.1;XM_013195980.1;XM_013195979.1;XM_013195981.1	5.24045	5.63507	5.66446	2.29079	2.23313	2.89266	2.23013	1.15713	1.49362e-07	1.12221e-06	up	yes
TRIM63	XM_013184114.1	46.4956	41.9286	40.6922	117.473	151.548	264.068	0.242204	-2.04571	1.50954e-07	1.13318e-06	down	yes
SESN1	XM_013175633.1;XM_013175631.1;XM_013175632.1;XM_013175634.1	4.42787	4.89695	4.58955	13.9621	15.1967	30.6582	0.232616	-2.10398	1.51516e-07	1.1369e-06	down	yes
PLEKHA2	XM_013194430.1	2.0349	1.96393	1.59409	0.763407	0.914039	0.694094	2.35835	1.23778	1.51806e-07	1.13858e-06	up	yes
ESRRG	XM_013174010.1;XM_013174011.1;XM_013174012.1	1.17883	1.09332	1.74636	4.54124	4.50183	5.63282	0.273816	-1.86872	1.52603e-07	1.14256e-06	down	yes
CRELD2	XM_013188407.1	5.59648	6.65871	7.41819	2.72328	2.7797	3.13281	2.27812	1.18785	1.55912e-07	1.1653e-06	up	yes
USP47	XM_013189121.1;XM_013189120.1;XM_013189122.1;XM_013189123.1	7.27075	6.74762	7.49011	2.7609	3.40401	4.17342	2.08046	1.0569	1.56726e-07	1.17087e-06	up	yes
TAF5L	XM_013200927.1;XM_013200926.1	10.4322	8.15458	9.38363	3.99019	4.20198	4.90802	2.13512	1.09432	1.58053e-07	1.18027e-06	up	yes
KMT2C	XM_013198208.1	2.07587	2.66815	2.53569	7.31946	7.87964	8.81789	0.303107	-1.7221	1.58665e-07	1.18433e-06	down	yes
PPP2R3A	XR_001209107.1;XM_013186186.1;XR_001209106.1;XM_013186184.1;XM_013186187.1;XM_013186185.1	8.4316	9.65454	8.25768	4.88986	3.81864	4.11816	2.05383	1.03832	1.66292e-07	1.23588e-06	up	yes
TNIP2	XM_013178705.1	1.55986	1.85	1.63072	0.674957	0.848721	0.739895	2.22683	1.15499	1.66923e-07	1.24003e-06	up	yes
LOC106033057	XM_013176364.1	5.68928	4.46935	5.33542	1.37525	0.732136	2.48098	3.37681	1.75566	1.67069e-07	1.24058e-06	up	yes
TRIM47	XM_013179209.1	4.13671	3.89673	3.95095	2.10513	1.7184	1.60147	2.20911	1.14346	1.67854e-07	1.24587e-06	up	yes
PINK1	XM_013187802.1	236.748	194.239	187.94	115.637	72.4132	89.2719	2.2318	1.15821	1.72437e-07	1.27767e-06	up	yes
CHRNG	XM_013194972.1	0.552155	0.460464	0.599458	1.92175	2.83215	1.99119	0.239	-2.06492	1.72809e-07	1.27988e-06	down	yes
DIO1	XM_013176358.1	0.671853	0.795489	0.804397	2.85228	3.3346	2.36528	0.265633	-1.91249	1.73089e-07	1.2814e-06	down	yes
ENPP4	XM_013184553.1	2.2799	2.51243	1.53489	6.81868	8.80087	7.60503	0.272436	-1.87601	1.76582e-07	1.30553e-06	down	yes
TMEM106B	XM_013183447.1;XM_013183448.1	4.00637	4.20935	5.39757	12.7117	17.0265	27.7413	0.236837	-2.07803	1.76654e-07	1.30553e-06	down	yes
BBS7	XM_013191366.1	1.83233	1.65529	1.83967	6.74027	8.07603	5.54267	0.261668	-1.93419	1.78828e-07	1.31989e-06	down	yes
LOC106035502	XM_013180372.1;XM_013180376.1;XM_013180377.1;XM_013180375.1;XM_013180374.1;XM_013180370.1;XM_013180371.1	0.0832718	0.293592	0.287626	1.50242	1.27647	1.5654	0.152957	-2.7088	1.80838e-07	1.33415e-06	down	yes
CBX7	XM_013180837.1	1.28758	2.02505	2.17762	5.74957	6.60892	8.85919	0.258758	-1.95033	1.82257e-07	1.34347e-06	down	yes
MTFR1	XM_013185875.1	15.4917	15.3377	15.0154	5.25841	8.21617	7.90195	2.14463	1.10073	1.85951e-07	1.37011e-06	up	yes
UTS2R	XM_013198418.1;XM_013198417.1;XM_013198419.1;XM_013198416.1	0.369689	0.302773	0.584913	3.5464	1.41471	2.28389	0.173551	-2.52657	1.86127e-07	1.37082e-06	down	yes
LOC106043809	XR_001211888.1	40.1639	38.7598	41.6402	18.5189	20.2482	20.3545	2.03925	1.02804	1.88399e-07	1.38636e-06	up	yes
CCDC102B;LOC106042233	XM_013191014.1;XM_013191007.1;XM_013191013.1;XM_013191016.1;XM_013191011.1;XM_013191009.1;XR_001210997.1;XM_013191006.1;XM_013191008.1;XM_013191010.1;XM_013191015.1	0.355326	0.433191	0.395343	1.18124	1.51801	2.00396	0.251713	-1.99015	1.90614e-07	1.39966e-06	down	yes
LOC106039948	XR_001209591.1	0.57921	0.717296	0.672372	2.47996	2.12498	2.16855	0.290674	-1.78253	1.9615e-07	1.43662e-06	down	yes
MICU1	XM_013173555.1	0.968936	0.975343	1.1338	2.69984	3.8224	5.37751	0.258667	-1.95083	1.97277e-07	1.44364e-06	down	yes
MRPL42	XM_013182682.1;XM_013182683.1;XM_013182681.1;XM_013182680.1	6.49805	8.05343	6.95012	3.6121	3.16997	2.9279	2.21438	1.14691	1.98047e-07	1.44804e-06	up	yes
CADM2	XM_013187792.1;XM_013187800.1;XM_013187808.1	1.10395	1.29527	1.31091	0.324769	0.501824	0.568104	2.66017	1.41152	1.99249e-07	1.45559e-06	up	yes
STBD1	XM_013193702.1	23.0358	30.3864	15.8506	11.7912	8.07208	6.01019	2.67737	1.42082	2.04055e-07	1.49007e-06	up	yes
LOC106034712	XR_001206257.1	3.50692	3.18476	5.26452	1.13055	1.93735	1.89111	2.411	1.26963	2.08361e-07	1.51891e-06	up	yes
DIS3	XM_013191162.1;XM_013191161.1;XM_013191164.1;XM_013191165.1;XM_013191163.1	0.867856	1.1763	1.35449	3.58011	4.55856	4.19457	0.275568	-1.85952	2.10469e-07	1.53298e-06	down	yes
LIMS2;LOC106040272	XM_013188017.1;XR_001209792.1;XM_013188018.1	12.0764	13.909	10.6949	5.79523	6.49195	3.43163	2.33353	1.22251	2.14246e-07	1.55785e-06	up	yes
KLHL6	XM_013186078.1	0.281938	0.343355	0.319202	1.23959	1.35107	1.40752	0.236231	-2.08173	2.15217e-07	1.56424e-06	down	yes
ARHGEF4;LOC106039168	XM_013186075.1;XM_013186073.1;XM_013186076.1;XM_013186079.1	0.373187	0.542522	0.52474	1.78081	2.01825	1.6278	0.26543	-1.9136	2.15979e-07	1.56912e-06	down	yes
NEU2;INPP5D	XM_013188065.1;XM_013188067.1;XM_013188069.1;XM_013188078.1;XM_013188074.1;XM_013188077.1;XM_013188016.1;XM_013188066.1;XM_013188076.1;XM_013188070.1;XM_013188072.1;XM_013188071.1;XM_013188073.1;XM_013188068.1	0.242737	0.451092	0.231874	1.32818	2.14726	0.956887	0.208853	-2.25944	2.16315e-07	1.57089e-06	down	yes
LOC106042437	XR_001211108.1;XR_001211109.1	3.18888	4.0825	4.04907	1.22899	1.76441	1.7333	2.395	1.26003	2.18431e-07	1.58559e-06	up	yes
LOC106041274	XM_013189588.1	7.57076	7.59516	6.8216	3.83026	3.48842	3.35478	2.06002	1.04266	2.19858e-07	1.5946e-06	up	yes
ASL	XM_013189810.1	1.32718	2.57439	1.0892	0.497144	0.493451	0.218303	4.12836	2.04557	2.21982e-07	1.60932e-06	up	yes
SH3PXD2A	XM_013174500.1	0.455831	0.352418	0.355431	1.18398	1.33088	1.59385	0.283223	-1.81999	2.22157e-07	1.60991e-06	down	yes
KIF3A	XM_013175822.1	0.912432	1.0257	0.868534	2.85725	3.5054	3.60838	0.281482	-1.82888	2.24571e-07	1.62672e-06	down	yes
LOC106043529	XM_013193018.1	21.6858	22.8558	23.9215	13.3729	8.59479	8.58244	2.24101	1.16415	2.26721e-07	1.64021e-06	up	yes
RD3	XM_013173919.1;XM_013173917.1;XM_013173918.1	0.591134	0.748716	0.847493	2.50463	2.60116	2.33312	0.294041	-1.76591	2.28448e-07	1.65201e-06	down	yes
LOC106033236	XR_001205231.1	10.4927	8.26405	12.3847	3.6783	4.36857	5.20529	2.34992	1.23261	2.32461e-07	1.67891e-06	up	yes
ALAS1	XM_013192031.1	17.8952	17.2971	13.6722	8.40808	8.21946	6.37592	2.12422	1.08693	2.36237e-07	1.70331e-06	up	yes
PPP1R3D	XM_013188944.1	20.4804	20.5745	19.8499	10.6549	10.5426	7.95676	2.08905	1.06285	2.37309e-07	1.71032e-06	up	yes
CAB39	XM_013188124.1	13.1002	13.8041	15.0038	6.75687	7.11937	6.77322	2.0295	1.02112	2.45041e-07	1.76234e-06	up	yes
LOC106035094	XM_013179696.1;XM_013179697.1	0.541834	0.451854	0.724818	1.93827	3.64098	2.4163	0.214933	-2.21804	2.46791e-07	1.77418e-06	down	yes
FSD1L	XM_013188316.1;XM_013188315.1;XM_013188317.1;XM_013188320.1;XM_013188318.1;XM_013188319.1	6.55085	6.11761	5.97591	3.18336	3.18822	2.68766	2.05805	1.04128	2.47384e-07	1.77771e-06	up	yes
FAM162B	XM_013199148.1	0.437546	0.300223	0.13628	1.95136	1.84126	2.08476	0.148714	-2.74939	2.49703e-07	1.79361e-06	down	yes
LRRC8C	XM_013177976.1;XM_013177977.1;XM_013177978.1	4.89794	5.38507	4.88813	2.445	2.53107	2.55868	2.01349	1.0097	2.49956e-07	1.79468e-06	up	yes
LOC106047010	XM_013198304.1	7.66474	8.55231	7.80861	4.09301	4.19127	2.82525	2.16262	1.11278	2.53006e-07	1.81431e-06	up	yes
ACTN2	XM_013201048.1;XM_013201071.1;XM_013201059.1;XM_013201065.1	381.861	405.444	464.052	233.961	201.333	184.692	2.01836	1.01318	2.57504e-07	1.84502e-06	up	yes
LMOD3	XM_013180291.1	11.2295	11.3355	11.3983	6.59496	2.88564	3.00308	2.72062	1.44394	2.62942e-07	1.88083e-06	up	yes
CCT5	XM_013182055.1	30.9785	25.2525	26.9739	13.7169	12.5076	14.0303	2.06695	1.0475	2.712e-07	1.93506e-06	up	yes
IGF1R	XM_013181823.1	6.06563	5.8554	5.1587	16.7821	18.9025	23.7263	0.287485	-1.79844	2.75782e-07	1.96531e-06	down	yes
LOC106029585	XM_013170877.1	6.63658	5.60255	4.55027	2.21345	2.63943	1.55156	2.62153	1.39041	2.77375e-07	1.97584e-06	up	yes
WBP2NL	XM_013197160.1;XM_013197169.1;XM_013197156.1	14.9316	13.6231	13.3481	7.01319	5.90496	7.70975	2.03136	1.02245	2.8583e-07	2.03353e-06	up	yes
BACH2	XM_013180088.1;XM_013180087.1;XM_013180098.1;XM_013180083.1;XM_013180091.1;XM_013180093.1;XM_013180085.1;XM_013180090.1;XM_013180086.1;XM_013180094.1;XM_013180089.1;XM_013180092.1;XM_013180097.1	1.02528	1.21139	1.25068	3.69624	3.49098	4.10767	0.308755	-1.69547	2.89259e-07	2.05452e-06	down	yes
ADCY2;LOC106036565;LOC106036578	XM_013181975.1;XR_001207398.1;XM_013182043.1	0.42114	0.386512	0.409416	1.4002	1.56642	1.19069	0.292753	-1.77224	2.91517e-07	2.06799e-06	down	yes
CORO1C	XM_013173223.1	2.8823	3.2093	3.68885	1.90867	1.16799	1.2596	2.2555	1.17345	2.95428e-07	2.09227e-06	up	yes
CDKN1B	XM_013173182.1	1.88156	2.93877	3.44523	12.6349	10.1356	11.8616	0.238668	-2.06693	2.99191e-07	2.11717e-06	down	yes
PGM1	XM_013176136.1	187.917	168.076	141.268	92.9511	74.1221	53.8527	2.2508	1.17044	3.00966e-07	2.12885e-06	up	yes
CCT3	XM_013201510.1;XM_013201512.1;XM_013201511.1	22.7323	20.729	26.8122	12.8789	9.41193	11.1242	2.10305	1.07249	3.03223e-07	2.14393e-06	up	yes
PDZRN3;LOC106035440	XM_013180269.1;XM_013180271.1;XM_013180226.1	0.30447	0.72206	0.513749	1.58138	2.4052	2.76005	0.228303	-2.13098	3.03566e-07	2.14535e-06	down	yes
CXCR6	XM_013184785.1	1.15903	1.84399	2.01214	5.19408	7.9114	6.12844	0.260746	-1.93928	3.03673e-07	2.14535e-06	down	yes
PAQR9	XM_013181437.1	1.78732	1.75264	1.00839	6.60861	6.5035	4.6168	0.25655	-1.96269	3.05863e-07	2.15993e-06	down	yes
BCKDHB	XM_013200605.1;XM_013200604.1	6.65471	5.36131	5.72121	19.295	21.9794	19.373	0.292465	-1.77366	3.06328e-07	2.16232e-06	down	yes
LOC106033294	XM_013176711.1	7.09074	3.13382	0.958054	0.621903	0.251718	0.321015	9.36069	3.22661	3.18728e-07	2.24431e-06	up	yes
UPP1	XM_013182069.1;XM_013182070.1;XM_013182071.1	1.00368	1.38526	0.783296	0.279234	0.46642	0.302265	3.02717	1.59797	3.23326e-07	2.27482e-06	up	yes
CREB5	XM_013171914.1;XM_013171925.1;XM_013171918.1;XM_013171922.1;XM_013171920.1;XM_013171921.1;XM_013171919.1;XM_013171924.1;XM_013171915.1;XM_013171917.1;XM_013171913.1;XM_013171916.1	6.86614	6.06432	5.54045	1.30069	1.19676	3.47949	3.09036	1.62778	3.25076e-07	2.28245e-06	up	yes
ATG101	XM_013199332.1	60.855	54.7538	43.3505	29.4839	19.7226	20.8493	2.26904	1.18208	3.30137e-07	2.31609e-06	up	yes
SLC9A3R2	XM_013174983.1;XM_013174980.1;XM_013174982.1	14.025	11.0682	11.7685	6.83135	4.65042	4.16398	2.35602	1.23635	3.35e-07	2.34829e-06	up	yes
SDF2L1	XM_013173551.1	8.3354	8.70176	8.70677	3.70164	4.20329	3.41039	2.27514	1.18595	3.3576e-07	2.35169e-06	up	yes
EFCAB7	XM_013176195.1;XM_013176194.1	0.280339	0.27041	0.303039	1.17989	1.07583	0.970053	0.264677	-1.91769	3.43735e-07	2.40362e-06	down	yes
LOC106035089	XR_001206527.1	0.626287	0.541089	0.355554	2.49547	2.49509	1.71381	0.227155	-2.13825	3.44362e-07	2.40605e-06	down	yes
JSRP1	XM_013196256.1	25.4435	26.2109	26.0066	15.6445	9.13242	8.49501	2.33413	1.22288	3.48327e-07	2.43078e-06	up	yes
SAMD4A	XM_013193832.1;XM_013193833.1;XM_013193834.1	12.7101	11.8247	12.5896	7.33981	4.28629	4.32486	2.32741	1.21872	3.49017e-07	2.4346e-06	up	yes
FSCN1	XM_013175018.1	2.217	2.22306	1.43398	0.79529	0.696111	0.484018	2.97357	1.5722	3.51046e-07	2.44776e-06	up	yes
CCDC92	XM_013173381.1;XM_013173383.1	0.928442	1.00513	1.50635	0.246162	0.3852	0.52687	2.96998	1.57045	3.52287e-07	2.45542e-06	up	yes
MET	XM_013190829.1	2.86352	3.24262	2.12201	1.34632	1.19476	1.17809	2.21236	1.14558	3.52647e-07	2.45593e-06	up	yes
LOC106045149	XM_013195512.1;XM_013195515.1;XM_013195511.1;XM_013195517.1;XM_013195518.1;XM_013195510.1;XM_013195519.1;XM_013195520.1;XM_013195516.1;XM_013195521.1;XM_013195522.1;XM_013195513.1	1.46906	1.1855	0.902579	3.74039	4.56293	5.30701	0.261355	-1.93592	3.65035e-07	2.535e-06	down	yes
KLHDC8B	XM_013193925.1	1.69388	1.27527	1.65364	0.523152	0.535704	0.642563	2.71703	1.44203	3.68991e-07	2.56144e-06	up	yes
ART4	XM_013196439.1	0.257755	0.39979	0.463648	1.45029	2.18442	1.50181	0.218278	-2.19576	3.70132e-07	2.56832e-06	down	yes
PCNXL4	XM_013183041.1;XM_013183043.1	1.24731	1.3977	1.51428	4.66385	4.92921	4.266	0.300113	-1.73642	3.75929e-07	2.60538e-06	down	yes
CCNE1	XM_013186899.1	2.80817	2.55295	3.25846	1.29881	1.38819	1.10143	2.27524	1.18602	3.795e-07	2.62694e-06	up	yes
GPR1	XM_013171700.1;XM_013171699.1;XM_013171697.1;XM_013171696.1;XM_013171695.1	1.32568	7.85526	0.105601	0.119642	0.119413	0.0990815	27.4639	4.77946	3.81309e-07	2.6381e-06	up	yes
P4HB	XM_013197911.1	40.2027	40.0024	36.5572	19.5366	17.5883	20.9255	2.0114	1.0082	3.84671e-07	2.65951e-06	up	yes
ZSWIM6;LOC106035629	XM_013180547.1;XR_001206889.1	3.37881	3.06113	3.50454	1.81187	1.62994	1.07411	2.20209	1.13888	3.95093e-07	2.72608e-06	up	yes
BAG5	XM_013198306.1	5.31599	4.9755	6.30343	2.9053	2.47254	2.33882	2.15053	1.10469	3.9606e-07	2.73055e-06	up	yes
EIF4G3	XM_013200672.1;XM_013200665.1;XM_013200671.1;XM_013200670.1;XM_013200668.1;XM_013200666.1;XM_013200673.1;XM_013200669.1	5.168	4.24853	6.14744	1.98388	3.043	2.12508	2.17618	1.1218	4.00646e-07	2.75995e-06	up	yes
GPBP1	XM_013180559.1;XM_013180558.1;XM_013180560.1	8.66918	8.32643	10.1403	4.73308	4.04157	4.73944	2.00797	1.00574	4.1242e-07	2.8365e-06	up	yes
LOC106034497	XR_001206117.1;XR_001206118.1	0.313147	0.124975	0.25472	0.997284	1.30181	1.22088	0.196832	-2.34497	4.17694e-07	2.87047e-06	down	yes
GPR22	XM_013190742.1	2.20193	2.17157	2.14414	0.788019	1.00006	1.31539	2.10012	1.07047	4.19927e-07	2.88236e-06	up	yes
VPS37C	XM_013200197.1;XM_013200195.1	7.32154	6.84866	8.79553	3.93669	2.51941	3.49962	2.30679	1.20588	4.29004e-07	2.94113e-06	up	yes
MXD4	XM_013178590.1	0.709691	0.718308	0.711768	2.32412	2.15208	2.30446	0.315569	-1.66397	4.3633e-07	2.99016e-06	down	yes
NDUFAF1	XM_013192523.1	27.7498	25.1715	21.6012	13.2934	12.3344	7.69826	2.23617	1.16103	4.38174e-07	3.0016e-06	up	yes
LOC106035160	XR_001206582.1	0.564213	0.686006	0.674322	1.97987	2.64763	1.89181	0.295206	-1.7602	4.41766e-07	3.02379e-06	down	yes
ENOX2	XM_013183725.1;XM_013183724.1;XM_013183723.1	0.756793	0.693521	0.68466	2.19893	2.83434	2.40019	0.287211	-1.79982	4.47861e-07	3.06358e-06	down	yes
NAALADL2	XM_013174767.1;XM_013174765.1;XR_001204585.1;XM_013174759.1;XM_013174757.1;XM_013174754.1;XM_013174761.1;XM_013174758.1;XM_013174764.1;XM_013174753.1;XM_013174766.1;XM_013174755.1;XM_013174756.1;XM_013174763.1;XM_013174752.1;XM_013174762.1	0.15585	0.265241	0.330228	0.9138	1.04871	1.42361	0.221882	-2.17214	4.55191e-07	3.11195e-06	down	yes
RHOC	XM_013189761.1	7.6151	7.07487	6.13426	3.89418	2.61647	3.37534	2.10644	1.07481	4.61278e-07	3.1498e-06	up	yes
MYO18A	XM_013201733.1	17.7519	15.9413	17.5633	8.85033	7.00311	9.15704	2.0494	1.0352	4.61802e-07	3.15213e-06	up	yes
ASAP1	XM_013197332.1	1.50273	1.6329	2.62618	0.512787	0.929507	0.811427	2.55657	1.35421	4.67756e-07	3.18769e-06	up	yes
LRRC8D	XM_013177948.1;XM_013177945.1;XM_013177951.1;XM_013177947.1;XM_013177950.1;XM_013177949.1;XM_013177952.1	1.80816	2.07009	1.79594	0.950355	0.912108	0.808389	2.12449	1.08711	4.77883e-07	3.25154e-06	up	yes
CRK	XM_013189808.1	17.3098	18.4167	12.6173	8.0219	8.17211	6.52804	2.12762	1.08924	4.85804e-07	3.3015e-06	up	yes
LOC106045189	XM_013195571.1	2.21281	2.46187	1.76276	9.70876	7.29086	6.05942	0.279172	-1.84077	4.87767e-07	3.31091e-06	down	yes
LOC106048995	XM_013201131.1	1.18675	1.06259	0.993942	0.378478	0.42278	0.197862	3.24614	1.69872	4.88152e-07	3.31221e-06	up	yes
LOC106049815	XM_013202230.1;XM_013202234.1;XM_013202231.1;XM_013202235.1;XM_013202233.1;XM_013202232.1	0.283283	0.294973	0.136254	1.19316	1.01001	1.16942	0.211858	-2.23883	4.89514e-07	3.32014e-06	down	yes
STK11IP	XM_013171301.1;XM_013171302.1;XM_013171300.1	4.37664	4.07113	3.46506	2.25814	1.77242	1.50962	2.15026	1.10451	4.90848e-07	3.32787e-06	up	yes
LOC106039626	XR_001209422.1	0.307362	0.426116	0.324559	1.27853	1.6969	1.15052	0.256435	-1.96333	4.98928e-07	3.38013e-06	down	yes
RNF14	XM_013175797.1;XM_013175800.1	20.5687	17.5934	17.7645	9.06529	8.90744	9.95505	2.00254	1.00183	5.0191e-07	3.39884e-06	up	yes
CEP85	XM_013184193.1;XM_013184195.1;XM_013184194.1	4.2748	4.4961	3.81203	10.9054	15.223	28.8	0.229079	-2.12608	5.05232e-07	3.41697e-06	down	yes
TOM1L2	XM_013174929.1	0.924824	0.966167	0.977503	3.002	2.90587	3.20101	0.314912	-1.66698	5.05916e-07	3.41787e-06	down	yes
CKB	XM_013198296.1;XM_013198297.1	10.4766	9.00602	7.54092	4.18367	4.11939	2.09044	2.60004	1.37854	5.1775e-07	3.49232e-06	up	yes
LOC106031352;GATC;LOC106031351	XM_013173716.1;XM_013173821.1;XM_013173713.1;XM_013173714.1;XM_013173715.1	5.89636	5.5722	5.08226	3.04379	2.19706	2.88858	2.03591	1.02568	5.18554e-07	3.49637e-06	up	yes
ADIPOR1	XM_013196956.1	11.0342	10.5596	10.4755	5.66678	4.91253	3.85246	2.22213	1.15195	5.25991e-07	3.54233e-06	up	yes
SLC5A6	XM_013202330.1	9.00537	6.68619	5.61042	3.37591	2.59469	1.84617	2.72517	1.44634	5.30809e-07	3.57197e-06	up	yes
LOC106038922	XM_013185770.1	13.1938	9.50299	8.97381	5.56689	4.04858	3.84568	2.35274	1.23434	5.40728e-07	3.6316e-06	up	yes
TCEANC	XM_013191525.1;XM_013191519.1;XM_013191524.1;XM_013191527.1;XM_013191526.1;XM_013191520.1;XM_013191521.1;XM_013191517.1;XM_013191518.1	0.182521	0.227281	0.411154	1.10535	1.18533	1.5064	0.216207	-2.20951	5.44415e-07	3.65488e-06	down	yes
LOC106039415	XM_013186566.1;XM_013186567.1;XM_013186568.1	0.481245	0.437718	0.392654	1.24421	1.56977	1.98307	0.273422	-1.8708	5.5203e-07	3.70315e-06	down	yes
ATRNL1	XM_013174611.1;XM_013174612.1;XM_013174609.1;XR_001204528.1;XM_013174616.1;XM_013174614.1;XM_013174608.1;XM_013174613.1;XM_013174617.1;XR_001204527.1;XM_013174610.1;XM_013174615.1	0.434034	0.596229	0.562278	1.75049	1.85642	1.90565	0.288893	-1.79139	5.53169e-07	3.70935e-06	down	yes
PRKAR2B	XM_013190782.1;XM_013190784.1;XM_013190783.1;XM_013190781.1	0.854558	0.846371	2.02897	0.457977	0.34091	0.213296	3.68501	1.88167	5.60059e-07	3.75115e-06	up	yes
TPM3	XM_013200462.1;XM_013200464.1;XM_013200460.1;XM_013200463.1;XM_013200459.1;XM_013200461.1	5.56437	6.63894	5.91384	31.9008	19.7466	17.0769	0.26362	-1.92347	5.63558e-07	3.77257e-06	down	yes
BYSL	XM_013196605.1	9.46966	9.06218	8.35731	4.27889	3.68295	4.85919	2.09727	1.06851	5.70865e-07	3.81683e-06	up	yes
MAN2A1	XM_013191205.1	13.1058	11.9275	14.0571	5.81149	6.24088	7.30673	2.01923	1.0138	5.71501e-07	3.81884e-06	up	yes
GLCCI1	XM_013183450.1;XM_013183449.1	0.41119	0.547522	0.586853	2.02734	2.19363	1.38123	0.275885	-1.85786	5.82312e-07	3.88503e-06	down	yes
RNF180	XM_013180578.1;XR_001206900.1	0.350067	0.261576	0.358453	0.999341	1.59692	1.39481	0.243066	-2.04058	5.83657e-07	3.89248e-06	down	yes
LOC106035144	XR_001206574.1	1.09781	0.674376	1.00666	3.28127	4.03675	2.82331	0.274012	-1.86769	5.89498e-07	3.92534e-06	down	yes
NUDT14	XM_013183069.1;XM_013183070.1	2.3905	2.18901	1.88546	6.83813	8.1389	9.39508	0.265261	-1.91451	6.08395e-07	4.04175e-06	down	yes
HDAC4	XM_013178697.1;XM_013178691.1;XM_013178698.1;XM_013178693.1;XM_013178699.1;XM_013178696.1;XM_013178702.1;XM_013178694.1;XM_013178692.1;XM_013178701.1;XM_013178700.1;XM_013178703.1	1.91617	2.07887	1.92225	6.54928	6.6938	5.35074	0.31824	-1.65181	6.42146e-07	4.25115e-06	down	yes
GADL1	XM_013192749.1	9.53252	8.64319	7.60451	4.57091	2.65915	1.41686	2.98143	1.57601	6.4538e-07	4.27091e-06	up	yes
KCNN2	XM_013197621.1	0.369379	0.496963	0.136662	1.58643	1.64701	2.7626	0.167278	-2.57968	6.54309e-07	4.32333e-06	down	yes
SLC46A3	XM_013189411.1	0.710869	0.881646	0.871119	2.62212	2.98229	2.90618	0.289479	-1.78847	6.72186e-07	4.43291e-06	down	yes
SLC41A3	XM_013195367.1;XM_013195370.1;XM_013195365.1;XM_013195371.1;XM_013195373.1;XM_013195362.1;XM_013195363.1;XM_013195372.1;XM_013195368.1;XM_013195364.1;XM_013195369.1	1.40481	1.32877	0.964992	4.61386	4.38104	3.67337	0.291956	-1.77618	6.74843e-07	4.44873e-06	down	yes
CC2D2A	XM_013180127.1	0.605673	0.751899	0.697635	2.18431	2.57971	2.3727	0.287976	-1.79598	6.87848e-07	4.53097e-06	down	yes
LOC106049931	XM_013202359.1;XM_013202360.1	1.96182	1.9407	2.01051	8.7255	6.34333	5.98716	0.280824	-1.83226	7.06435e-07	4.64627e-06	down	yes
SZRD1	XM_013187784.1	7.40002	7.68688	7.49788	4.24324	3.25707	3.24103	2.10261	1.07218	7.08061e-07	4.65518e-06	up	yes
LOC106039050	XR_001208997.1	0.962188	0.629579	0.855474	2.80857	2.94985	5.92721	0.209423	-2.25551	7.19461e-07	4.72832e-06	down	yes
ADAMTS9	XM_013180222.1	4.71944	5.53491	4.39823	2.83001	2.08657	2.28667	2.03416	1.02443	7.2781e-07	4.77953e-06	up	yes
IRS1	XM_013181449.1	6.96357	8.62226	8.0537	40.587	25.4059	21.4568	0.270321	-1.88725	7.28314e-07	4.78101e-06	down	yes
FBXW4	XM_013180957.1;XM_013181042.1	42.7074	36.3349	30.7759	20.7337	17.3432	14.7222	2.07993	1.05653	7.37472e-07	4.83557e-06	up	yes
MTCL1	XM_013179432.1	5.87191	3.96483	4.921	2.25224	2.71034	1.79485	2.18393	1.12692	7.40869e-07	4.85414e-06	up	yes
CCT6A	XM_013189811.1	20.4373	20.7586	26.1355	11.2421	9.89948	12.0517	2.02846	1.02039	7.42437e-07	4.86255e-06	up	yes
FOXK1	XM_013175013.1	2.0338	2.45729	2.08166	6.16224	6.8191	7.18948	0.325855	-1.6177	7.46882e-07	4.88917e-06	down	yes
LOC106036257	XR_001207202.1	0.225139	0.199721	0.309463	1.33228	1.13886	1.21256	0.199344	-2.32667	7.56036e-07	4.94218e-06	down	yes
ZNF106	XM_013192049.1;XM_013192042.1;XM_013192054.1	74.7768	74.0477	76.8088	39.9078	44.0735	28.3387	2.00884	1.00637	7.6601e-07	5.00167e-06	up	yes
PNPLA8	XM_013199554.1;XM_013199563.1;XM_013199572.1;XM_013199598.1;XM_013199587.1;XM_013199578.1	2.82422	2.35546	3.00232	6.7205	9.92451	18.1567	0.235103	-2.08864	7.6714e-07	5.00713e-06	down	yes
UBTD2	XM_013191865.1;XM_013191866.1	0.566946	0.647846	0.585154	2.03754	1.86863	1.80417	0.315209	-1.66562	7.86648e-07	5.12355e-06	down	yes
ZDHHC12	XM_013198685.1	1.08035	0.782843	0.845516	2.76382	4.07529	3.78658	0.254921	-1.97188	7.86768e-07	5.12355e-06	down	yes
LSS	XM_013171731.1	5.03912	4.4517	3.43474	1.86043	1.74726	2.33337	2.17563	1.12144	7.98086e-07	5.18938e-06	up	yes
LOC106038860	XR_001208857.1	0.243489	0.286925	0.282764	0.990431	0.940007	1.19734	0.259986	-1.94349	7.98999e-07	5.19334e-06	down	yes
LOC106038425;LOC106038496;CMSS1;LOC106038501	XM_013184946.1;XR_001208662.1;XM_013185008.1;XM_013184975.1;XM_013184957.1;XM_013184968.1;XM_013184999.1;XM_013184994.1;XR_001208664.1;XM_013184997.1;XM_013184952.1	0.309268	0.256336	0.243604	1.919	0.940489	0.747199	0.224363	-2.15609	8.01161e-07	5.20542e-06	down	yes
IGFBP2	XM_013196708.1;XM_013196709.1;XM_013196707.1	6.98734	5.13425	5.84583	3.1883	1.6682	1.46788	2.84098	1.50639	8.1174e-07	5.27016e-06	up	yes
GREM1	XM_013174251.1	1.80668	1.79562	2.03365	0.567482	0.300673	0.780246	3.41904	1.77359	8.17453e-07	5.30525e-06	up	yes
MAML3;LOC106040970	XM_013189183.1;XM_013189182.1;XR_001210170.1;XM_013189181.1	0.45588	0.35436	0.377509	1.47735	1.46857	1.46453	0.269303	-1.8927	8.1925e-07	5.3149e-06	down	yes
YPEL2;LOC106045807;LOC106045808	XM_013196535.1;XM_013196536.1;XR_001212952.1;XR_001212953.1;XM_013196537.1	1.91962	3.32929	2.00763	1.02961	1.10367	1.24652	2.14703	1.10234	8.20856e-07	5.3233e-06	up	yes
SLC6A6	XM_013195355.1;XM_013195350.1;XM_013195353.1;XM_013195351.1;XM_013195349.1;XR_001212586.1;XM_013195352.1;XM_013195354.1	2.282	2.87232	3.16666	9.46073	8.72453	8.27654	0.314453	-1.66909	8.38875e-07	5.43605e-06	down	yes
GLRA4	XM_013183639.1	2.45028	2.10738	0.96713	0.478003	0.680627	0.318578	3.74002	1.90305	8.43474e-07	5.46378e-06	up	yes
LOC106036554	XR_001207393.1	1.85112	1.42892	1.41229	4.97034	5.64771	5.4829	0.291432	-1.77877	8.50541e-07	5.50126e-06	down	yes
MN1	XM_013193604.1	2.89304	3.60195	2.41864	11.4722	10.2706	8.12381	0.298448	-1.74445	8.61172e-07	5.56582e-06	down	yes
ABCG8	XM_013173870.1	1.81998	1.3259	1.54468	0.647916	0.798398	0.872743	2.02262	1.01622	8.63436e-07	5.57835e-06	up	yes
AHSA1	XM_013185557.1	17.8327	15.5536	20.3989	10.2165	5.80629	7.178	2.31825	1.21303	8.74716e-07	5.64272e-06	up	yes
NOS1AP;UHMK1	XM_013190173.1;XM_013190077.1	15.5181	14.1084	14.1548	7.77332	5.80866	8.03476	2.02534	1.01816	8.75699e-07	5.64694e-06	up	yes
NFKB2	XM_013171118.1	2.67694	2.56727	2.08394	1.38212	0.985908	0.8992	2.24293	1.16538	9.23648e-07	5.94274e-06	up	yes
PRDX6	XM_013190084.1	109.024	88.4873	83.6244	51.1433	36.7732	47.5656	2.07508	1.05316	9.24828e-07	5.9481e-06	up	yes
ABAT	XM_013197288.1;XM_013197290.1;XM_013197289.1;XM_013197287.1	0.624472	0.698423	0.818041	2.90351	2.81889	2.20748	0.269983	-1.88906	9.29349e-07	5.9727e-06	down	yes
FAM46C	XM_013196432.1	8.27204	8.3118	9.79146	5.02313	3.51248	4.6227	2.00446	1.00321	9.40369e-07	6.03899e-06	up	yes
ZNF521	XM_013183556.1;XM_013183557.1;XM_013183558.1	0.426901	0.18668	0.731145	2.21581	2.47687	2.34036	0.191201	-2.38684	9.77431e-07	6.24544e-06	down	yes
RCSD1	XM_013187102.1;XM_013187094.1	1.48395	1.36346	1.46673	6.42067	5.63664	3.541	0.276577	-1.85424	9.77614e-07	6.24544e-06	down	yes
GCLC	XM_013172274.1;XM_013172273.1;XM_013172272.1	4.37899	4.68619	6.29689	1.80258	2.02992	2.93146	2.27116	1.18343	9.86909e-07	6.29544e-06	up	yes
LOC106034271	XR_001205897.1;XR_001205898.1	0.873856	1.23291	1.29369	3.12934	4.48911	4.70774	0.275873	-1.85793	9.88278e-07	6.30184e-06	down	yes
LOC106041006	XM_013189239.1	0.489072	0.595332	0.49995	1.21829	2.29381	2.259	0.274533	-1.86495	9.93269e-07	6.32896e-06	down	yes
LOC106029346	XM_013170617.1;XM_013170624.1;XM_013170619.1;XM_013170622.1;XM_013170621.1;XM_013170618.1;XM_013170620.1	0.218801	0.160576	0.240159	1.07098	0.986159	1.037	0.200229	-2.32028	1.02007e-06	6.48048e-06	down	yes
LOC106037400	XM_013183265.1	13.3227	9.89651	13.0908	5.97989	5.59552	5.77197	2.09311	1.06565	1.02345e-06	6.49711e-06	up	yes
LOC106045049	XR_001212588.1	0.863647	1.21407	1.01339	3.72007	4.35147	3.39595	0.269554	-1.89135	1.04104e-06	6.59904e-06	down	yes
LOC106031003	XM_013173103.1	0.519136	0.394869	0.446816	1.51067	1.84595	1.77363	0.265255	-1.91455	1.04527e-06	6.62133e-06	down	yes
LOC106029509	XR_001203251.1	4.20119	2.8511	3.58581	0.790431	0.436963	0.0001	8.66652	3.11545	1.04556e-06	6.62133e-06	up	yes
ECE2	XM_013175007.1	3.02434	2.78818	2.1302	0.816633	0.798043	1.09231	2.93416	1.55295	1.0565e-06	6.68467e-06	up	yes
ARID5B	XM_013173749.1;XM_013173753.1	3.22542	2.86998	2.72334	1.17019	1.58197	1.62906	2.01285	1.00924	1.06287e-06	6.7225e-06	up	yes
RRP12	XM_013179720.1	29.795	24.0072	23.1248	15.5246	8.42216	9.38787	2.30772	1.20647	1.06658e-06	6.74346e-06	up	yes
LOC106047527	XM_013199066.1	0.785097	2.27106	1.68557	0.526304	0.175847	0.134417	5.66807	2.50286	1.09087e-06	6.88182e-06	up	yes
DNAJB13	XM_013191229.1	0.154675	0.23965	0.110577	0.920455	0.706372	1.4259	0.165394	-2.59602	1.0963e-06	6.91354e-06	down	yes
GP1BB;SEPT5	XM_013173539.1;XM_013173537.1;XM_013173535.1;XM_013173536.1	2.16644	2.33423	2.1085	0.998232	1.27935	1.00358	2.01428	1.01026	1.11388e-06	7.01242e-06	up	yes
ACACB	XM_013173213.1	9.91571	11.2482	5.95438	41.7406	27.8187	30.4699	0.271104	-1.88308	1.11553e-06	7.0193e-06	down	yes
PPARGC1B	XM_013178386.1	1.37851	1.67176	1.25194	6.37662	5.30529	3.55454	0.282363	-1.82438	1.12062e-06	7.04876e-06	down	yes
FSD2	XM_013192774.1;XM_013192775.1;XM_013192773.1;XM_013192777.1;XM_013192776.1	4.54345	4.77561	5.49425	13.1102	16.5257	19.1352	0.303732	-1.71913	1.12455e-06	7.07087e-06	down	yes
TPPP;BRD9	XM_013190488.1;XM_013190489.1;XM_013190442.1;XM_013190444.1;XM_013190437.1;XM_013190439.1;XM_013190438.1;XM_013190435.1;XM_013190441.1;XM_013190440.1;XM_013190436.1;XM_013190443.1	4.51438	3.21697	3.31475	1.5728	2.18661	1.44303	2.12326	1.08628	1.12849e-06	7.09306e-06	up	yes
STARD9	XM_013192001.1	0.700663	0.886823	1.0073	2.31315	3.48873	3.02474	0.293973	-1.76625	1.17757e-06	7.37721e-06	down	yes
LOC106048580;LOC106048582	XM_013200573.1;XM_013200574.1	300.276	217.497	181.597	115.39	116.844	61.1377	2.38391	1.25333	1.18731e-06	7.4328e-06	up	yes
ADM	XM_013189059.1	7.45465	7.45551	6.02874	3.77939	2.793	3.25993	2.1296	1.09058	1.1961e-06	7.48239e-06	up	yes
FBL	XM_013201753.1	7.86999	7.44749	6.20285	3.60486	1.76166	2.91202	2.59953	1.37825	1.21206e-06	7.57667e-06	up	yes
ARFIP2	XM_013170652.1;XM_013170651.1	7.9139	6.02187	7.42338	3.85646	2.54357	3.17818	2.22997	1.15702	1.25704e-06	7.83041e-06	up	yes
PGD	XM_013194264.1	5.14714	4.89324	4.45276	2.62877	2.1172	2.28756	2.06058	1.04305	1.25721e-06	7.83041e-06	up	yes
RBM44;LRRFIP1	XM_013178793.1;XM_013178796.1;XM_013178799.1;XM_013178795.1;XM_013178606.1;XM_013178794.1;XM_013178798.1;XM_013178797.1	7.04485	7.21097	7.18862	3.24586	1.95499	4.40556	2.23231	1.15854	1.26209e-06	7.85797e-06	up	yes
LOC106045060	XM_013195380.1	0.65569	1.66397	0.765643	0.254969	0.286195	0.451582	3.10785	1.63592	1.26513e-06	7.874e-06	up	yes
PCDH19	XM_013183241.1	2.4853	2.6903	2.47347	1.23786	1.34893	1.22931	2.00442	1.00319	1.28473e-06	7.98438e-06	up	yes
LOC106029582	XM_013170874.1;XM_013170872.1;XM_013170873.1	1.34689	0.4776	0.811405	4.69626	3.31744	5.59856	0.193642	-2.36854	1.29087e-06	8.01964e-06	down	yes
LOC106040529	XM_013188473.1;XM_013188472.1	6.30515	6.70215	7.20924	3.10063	2.4752	3.56199	2.2124	1.14561	1.2937e-06	8.03437e-06	up	yes
NUAK1	XM_013180944.1	1.85723	2.32632	2.29645	10.1724	7.60403	5.35207	0.280174	-1.8356	1.31373e-06	8.15283e-06	down	yes
CCDC91	XM_013172874.1	0.497543	0.657118	0.607548	1.68232	2.08097	1.83293	0.314893	-1.66707	1.3246e-06	8.21434e-06	down	yes
FLRT3	XM_013182159.1;XM_013182162.1;XM_013182161.1;XM_013182160.1	0.949524	1.28594	1.11958	3.26326	3.9009	3.65017	0.310241	-1.68854	1.3321e-06	8.25787e-06	down	yes
LOC106042848	XM_013192014.1;XM_013192013.1;XM_013192017.1;XM_013192016.1;XM_013192019.1;XM_013192018.1	6.04163	5.38551	6.29064	0.69716	2.21046	2.78457	3.11265	1.63814	1.34648e-06	8.34101e-06	up	yes
SLC26A5	XM_013180443.1	1.15349	1.37916	0.790327	3.91832	3.88365	3.9702	0.282275	-1.82483	1.35497e-06	8.39054e-06	down	yes
CDC42SE1	XM_013201460.1	16.0247	16.8225	20.5187	10.5509	6.81762	8.7271	2.04501	1.03211	1.40495e-06	8.6875e-06	up	yes
SAV1	XM_013201561.1;XM_013201563.1	2.59471	2.24231	2.35658	8.59007	8.2356	7.03145	0.301528	-1.72964	1.43034e-06	8.83495e-06	down	yes
LOC106048039	XR_001214046.1;XR_001214047.1;XR_001214048.1;XR_001214049.1;XR_001214045.1	4.48072	4.69041	2.45556	2.12746	0.898465	0.831742	3.01392	1.59164	1.44977e-06	8.94655e-06	up	yes
LOC106034234	XR_001205877.1	1.42135	1.55206	1.47145	0.623499	0.856182	0.728438	2.01296	1.00932	1.46538e-06	9.03511e-06	up	yes
SMIM12	XM_013184032.1	18.0015	15.57	14.5811	8.84118	7.47399	7.26623	2.04198	1.02997	1.47884e-06	9.09849e-06	up	yes
NECAB3	XM_013199391.1	2.4251	2.60625	1.97069	1.18431	0.612965	0.977475	2.52349	1.33542	1.48085e-06	9.10758e-06	up	yes
GTF2I	XM_013189274.1;XM_013189271.1;XM_013189273.1	1.83116	2.29203	2.54262	6.5798	6.59635	8.47965	0.307807	-1.6999	1.52245e-06	9.35028e-06	down	yes
HOMER3	XM_013199696.1;XM_013199698.1;XM_013199699.1;XM_013199697.1	3.90213	4.34875	3.92749	2.03286	2.17115	0.943368	2.36593	1.24241	1.53177e-06	9.40391e-06	up	yes
TAF13	XM_013184436.1	23.6091	20.4085	20.6234	11.6464	9.913	10.5691	2.01195	1.0086	1.53974e-06	9.44267e-06	up	yes
ZBTB42	XM_013183122.1	0.707073	0.940379	0.925482	3.21997	3.3041	2.41753	0.287749	-1.79712	1.55468e-06	9.53089e-06	down	yes
NR1D2	XM_013171991.1	2.07062	2.29304	2.23303	6.9285	6.26004	7.27637	0.322341	-1.63334	1.55574e-06	9.53398e-06	down	yes
SIRT1	XM_013173264.1	9.19392	5.44784	12.9915	3.70196	3.84244	4.17106	2.35871	1.238	1.5743e-06	9.62708e-06	up	yes
HOXA7	XM_013171903.1	0.488775	0.456701	0.508461	1.42366	1.86167	2.19532	0.265286	-1.91438	1.57542e-06	9.63052e-06	down	yes
IRF1	XM_013175974.1;XM_013175975.1;XM_013175976.1	4.81925	5.89229	4.88798	2.86551	2.34551	2.42164	2.04378	1.03124	1.58722e-06	9.69573e-06	up	yes
SGMS1	XM_013171904.1;XM_013171946.1;XM_013171954.1;XM_013171941.1;XM_013171885.1;XM_013171923.1;XM_013171912.1;XM_013171895.1;XM_013171879.1;XM_013171932.1	0.808355	1.41901	0.904239	3.08709	3.112	5.06112	0.278112	-1.84626	1.61749e-06	9.86655e-06	down	yes
MYOD1	XM_013177726.1	35.569	38.1266	44.0303	23.7029	11.676	16.6602	2.26226	1.17776	1.62674e-06	9.91944e-06	up	yes
NLE1	XM_013196574.1	5.52647	4.99988	5.30732	2.01619	2.76295	2.54313	2.1624	1.11264	1.6375e-06	9.98154e-06	up	yes
TNIP1	XM_013175990.1	9.05461	7.8825	9.62004	5.41904	2.86177	3.23548	2.30605	1.20542	1.70404e-06	1.0343e-05	up	yes
HIPK3	XM_013177688.1;XM_013177687.1;XM_013177686.1	7.00673	6.26311	6.35352	22.7758	19.5124	17.8159	0.32649	-1.61489	1.83172e-06	1.10788e-05	down	yes
AHI1	XM_013175358.1	0.550916	0.593594	0.661476	1.70396	2.13954	2.4521	0.286865	-1.80156	1.84511e-06	1.1144e-05	down	yes
LOC106030435	XM_013172283.1	22.1486	28.471	18.3713	11.6341	12.731	9.16596	2.05752	1.04091	1.84898e-06	1.1163e-05	up	yes
MOSPD1	XM_013183317.1;XM_013183314.1;XR_001208018.1;XM_013183316.1;XM_013183315.1;XR_001208021.1;XR_001208022.1;XR_001208019.1;XR_001208020.1	1.55303	2.20611	1.70325	4.54158	6.14679	7.27499	0.304085	-1.71745	1.84955e-06	1.1163e-05	down	yes
LOC106036646	XR_001207495.1	0.668874	0.756745	0.672577	2.88565	3.55667	3.56309	0.209706	-2.25356	1.86301e-06	1.12245e-05	down	yes
LOC106041152	XR_001210333.1	0.112063	0.305849	0.229869	0.961542	1.21684	1.24919	0.188991	-2.40361	1.87126e-06	1.12624e-05	down	yes
TNFRSF19	XM_013188217.1;XM_013188218.1;XM_013188220.1;XM_013188219.1	0.285476	0.313695	0.370911	1.37999	1.74048	0.805336	0.247104	-2.01681	1.88414e-06	1.1328e-05	down	yes
LOC106032778	XM_013175859.1	0.236101	0.355347	0.31031	1.304	1.15005	0.991744	0.261698	-1.93403	1.94776e-06	1.169e-05	down	yes
PPAP2B	XM_013176267.1;XM_013176268.1	2.58101	2.64626	1.85365	9.59037	7.00829	7.18592	0.297711	-1.74802	1.95289e-06	1.17121e-05	down	yes
CNPY2	XM_013201133.1	13.4013	11.5745	11.2715	6.7937	5.23412	5.30898	2.09078	1.06404	1.96218e-06	1.1756e-05	up	yes
MAPK8	XM_013198589.1;XM_013198744.1;XM_013198656.1	0.684028	0.560172	0.597258	1.6027	2.30183	2.14421	0.304437	-1.71579	1.9715e-06	1.18035e-05	down	yes
BSPRY	XM_013182880.1;XM_013182877.1;XM_013182882.1;XM_013182881.1;XM_013182879.1	7.7799	5.94032	6.69777	3.95549	2.86893	2.12609	2.28121	1.1898	1.9977e-06	1.19437e-05	up	yes
NLRC5	XM_013176552.1	1.78743	2.13673	1.8664	1.12569	0.853398	0.831758	2.06007	1.04269	2.00889e-06	1.20022e-05	up	yes
NUDT5	XM_013197088.1;XM_013197086.1;XM_013197089.1;XM_013197091.1;XM_013197087.1;XM_013197092.1;XM_013197085.1;XM_013197090.1	0.0915564	0.122913	0.340699	1.33646	1.48157	1.01871	0.144698	-2.78888	2.02605e-06	1.21006e-05	down	yes
SUN1	XM_013177109.1;XM_013177112.1;XM_013177104.1;XM_013177108.1;XM_013177103.1;XM_013177105.1;XM_013177102.1;XM_013177113.1;XM_013177106.1;XM_013177114.1;XM_013177111.1;XM_013177107.1	3.09076	3.84327	3.73846	10.2199	10.9115	10.4172	0.338286	-1.56368	2.05692e-06	1.22721e-05	down	yes
IBA57	XM_013182366.1	13.5545	10.7441	9.88969	6.9521	4.88696	5.04429	2.02497	1.0179	2.06273e-06	1.22982e-05	up	yes
ZDHHC18	XM_013199639.1;XM_013199637.1;XM_013199635.1;XM_013199634.1;XM_013199638.1;XM_013199636.1	1.45946	1.33281	1.26817	0.757959	0.532875	0.485368	2.28602	1.19284	2.07248e-06	1.23521e-05	up	yes
TEAD4	XM_013199965.1	2.38637	2.44607	2.47763	5.6132	9.12261	8.97723	0.308272	-1.69772	2.07869e-06	1.23848e-05	down	yes
TMCO6	XM_013202016.1	17.8065	14.4874	13.9087	7.54377	4.2085	8.81102	2.24685	1.1679	2.09754e-06	1.24884e-05	up	yes
OFD1	XM_013200104.1;XM_013200109.1;XM_013200107.1;XM_013200110.1;XM_013200108.1;XM_013200106.1	0.437971	0.522562	0.765675	1.61308	2.49522	2.46672	0.26254	-1.92939	2.12008e-06	1.26183e-05	down	yes
RNF144B	XM_013190281.1;XM_013190279.1;XM_013190280.1	1.57572	1.09992	1.59533	6.65256	7.17319	3.30189	0.249362	-2.00369	2.16141e-06	1.28508e-05	down	yes
DHTKD1	XM_013197106.1;XM_013197107.1	3.3198	2.40615	2.63312	9.08774	7.7673	10.1315	0.30975	-1.69082	2.24536e-06	1.32901e-05	down	yes
LOC106030963	XR_001204041.1;XR_001204040.1	1.33878	1.35726	1.29911	0.714544	0.610131	0.534895	2.14843	1.10328	2.33298e-06	1.37754e-05	up	yes
LOC106030255	XR_001203619.1	0.746649	1.22281	1.28602	3.29848	4.56374	3.89267	0.276947	-1.85232	2.34728e-06	1.3836e-05	down	yes
SESTD1	XM_013171614.1;XM_013171612.1;XM_013171613.1	0.601941	1.20482	1.13573	3.02135	3.62083	3.85248	0.28038	-1.83455	2.3588e-06	1.38944e-05	down	yes
NMT2	XM_013186991.1;XM_013186992.1	0.899281	0.986467	1.04062	2.868	3.4372	3.05999	0.312473	-1.6782	2.40993e-06	1.41664e-05	down	yes
ASB2	XM_013181836.1	5.93955	6.16168	5.23986	14.7833	20.4526	17.9125	0.326277	-1.61583	2.41261e-06	1.41752e-05	down	yes
DEPTOR	XM_013185030.1	2.20368	1.21212	1.88342	5.09992	7.13124	6.25741	0.286621	-1.80278	2.41308e-06	1.41752e-05	down	yes
TNRC6C	XM_013178958.1	0.419622	0.530042	0.783401	2.68085	1.8507	1.82286	0.272734	-1.87443	2.44067e-06	1.43225e-05	down	yes
TNFRSF11B	XM_013185062.1;XM_013185061.1	8.80807	10.8382	9.81946	6.00216	4.18389	4.08261	2.06507	1.04619	2.46842e-06	1.44705e-05	up	yes
CREBL2	XM_013173163.1	0.472438	0.356918	0.557998	1.42662	1.81662	1.67456	0.282109	-1.82568	2.50396e-06	1.46639e-05	down	yes
ZNF423	XM_013186874.1;XM_013186872.1;XM_013186879.1;XM_013186875.1;XM_013186876.1;XM_013186878.1;XM_013186885.1;XM_013186884.1;XM_013186882.1;XM_013186880.1;XM_013186886.1;XM_013186873.1;XM_013186883.1;XM_013186877.1;XM_013186887.1;XM_013186881.1	0.423037	0.493722	0.513816	1.63999	1.53881	1.40939	0.311794	-1.68133	2.51281e-06	1.47056e-05	down	yes
LOC106046185	XM_013197047.1	0.367932	0.380071	0.366402	1.4759	2.45399	0.996755	0.2262	-2.14433	2.53446e-06	1.48222e-05	down	yes
TECPR2	XM_013198241.1	7.31176	7.44064	7.44622	31.0137	26.1129	17.5057	0.29744	-1.74933	2.53568e-06	1.48243e-05	down	yes
TBCE	XM_013200919.1	1.03683	1.20172	1.67812	8.66692	2.38346	11.7077	0.1721	-2.53868	2.53735e-06	1.4829e-05	down	yes
PLCD3	XM_013198161.1	1.02368	0.969105	1.15036	4.26533	2.70664	5.5359	0.251293	-1.99256	2.5526e-06	1.4913e-05	down	yes
PIGM	XM_013199913.1	0.33388	0.228483	0.300531	1.30462	1.20091	1.57113	0.211666	-2.24014	2.62645e-06	1.52976e-05	down	yes
PURG	XM_013179891.1	0.699794	0.846304	0.712667	2.63152	2.42725	2.3505	0.304857	-1.7138	2.63416e-06	1.53373e-05	down	yes
LOC106048554	XM_013200540.1	21.2446	18.7809	19.1417	11.6687	7.99734	9.34021	2.03981	1.02844	2.65419e-06	1.54487e-05	up	yes
FAM131B	XM_013199530.1;XM_013199528.1;XM_013199532.1;XM_013199529.1;XM_013199531.1	1.01299	1.2732	0.827726	0.334469	0.637342	0.349117	2.35737	1.23718	2.79392e-06	1.6207e-05	up	yes
S100A11	XM_013201426.1	6.4991	6.86887	9.63677	4.14843	2.97637	2.69088	2.34367	1.22877	2.79532e-06	1.62097e-05	up	yes
LOC106047719	XM_013199340.1	24.3139	24.7866	26.7226	16.4052	8.47879	9.73578	2.19017	1.13104	2.82377e-06	1.6358e-05	up	yes
GDAP1L1	XM_013189446.1	0.32188	0.398705	0.344977	1.73489	1.20137	1.4119	0.24506	-2.02879	2.87784e-06	1.66656e-05	down	yes
DNAJB2	XM_013171174.1;XM_013171173.1	20.4312	20.2292	23.4483	13.2414	7.65031	8.6822	2.16775	1.1162	2.89065e-06	1.67285e-05	up	yes
IFT57;CD47	XM_013186029.1;XM_013186037.1;XM_013182918.1;XM_013186042.1	6.53881	6.89416	4.51157	3.62304	1.94362	2.54782	2.21142	1.14498	3.00563e-06	1.73398e-05	up	yes
LOC106031212;LOC106031213	XM_013173450.1;XM_013173456.1;XM_013173453.1;XM_013173462.1;XM_013173449.1;XM_013173461.1;XM_013173458.1;XM_013173448.1;XM_013173454.1;XM_013173460.1;XM_013173459.1;XM_013173463.1;XM_013173451.1;XM_013173457.1;XM_013173464.1;XM_013173452.1;XM_013173455.1	1.55375	2.16276	2.09788	5.49993	5.47431	8.03591	0.305857	-1.70907	3.00638e-06	1.73398e-05	down	yes
RRP9	XM_013201825.1	3.85989	3.42869	2.95121	1.40019	1.22486	1.92839	2.2488	1.16916	3.03205e-06	1.74819e-05	up	yes
OGN	XM_013201373.1	1.61728	3.17177	2.61316	8.37359	10.0045	8.00569	0.280559	-1.83362	3.04066e-06	1.75257e-05	down	yes
LOC106048968	XM_013201103.1	5.19825	3.94149	4.94832	2.43575	1.38597	1.1756	2.81913	1.49525	3.09178e-06	1.78084e-05	up	yes
ANKRD1	XM_013193378.1	231.292	244.344	315.529	1.42353	4.85108	50.4942	13.9366	3.80081	3.10694e-06	1.78897e-05	up	yes
NOC4L	XM_013173465.1	5.1687	4.77441	4.93805	2.08343	1.93197	3.08696	2.09524	1.06711	3.17514e-06	1.82579e-05	up	yes
PPIB	XM_013198937.1	14.5297	15.7553	15.6303	9.4573	6.12103	5.05004	2.22583	1.15434	3.17872e-06	1.82723e-05	up	yes
MANBA	XM_013195754.1;XM_013195755.1;XM_013195756.1	1.21666	1.43154	1.2884	3.43503	4.16685	4.63909	0.321593	-1.63669	3.22916e-06	1.8556e-05	down	yes
VAMP1	XM_013199482.1;XM_013199481.1	0.892724	2.35587	0.726394	0.567223	0.204475	0.281789	3.77317	1.91578	3.33575e-06	1.91109e-05	up	yes
BBS2	XM_013192351.1	0.84639	1.01019	1.13846	2.66207	3.34548	3.93549	0.30122	-1.73111	3.36075e-06	1.92284e-05	down	yes
PHYHIPL	XM_013174157.1;XM_013174131.1;XM_013174147.1;XM_013174139.1	0.423404	0.494994	0.190263	0.817316	4.02006	2.96026	0.142179	-2.81422	3.40093e-06	1.9413e-05	down	yes
PBX1	XM_013199427.1;XR_001213953.1;XR_001213954.1;XM_013199428.1	1.03529	1.54587	1.09963	3.9471	3.6064	5.0459	0.29214	-1.77527	3.44101e-06	1.96222e-05	down	yes
PAPOLG	XM_013182131.1;XM_013182130.1;XM_013182132.1	1.26692	1.09596	1.32054	3.89929	4.96457	3.36558	0.301193	-1.73124	3.5813e-06	2.03748e-05	down	yes
DPCD	XM_013180840.1	3.97545	5.97589	5.00257	2.47756	1.77597	2.24826	2.29997	1.20161	3.61739e-06	2.05529e-05	up	yes
FAM219A	XM_013195538.1	2.52132	2.03995	2.38779	0.59247	1.28916	1.23292	2.23115	1.15779	3.67267e-06	2.08325e-05	up	yes
LOC106036830	XR_001207687.1	2.50895	2.90633	1.53814	0.87936	0.923574	1.31608	2.22936	1.15663	3.72327e-06	2.10864e-05	up	yes
FAM118B	XM_013188603.1;XM_013188604.1	2.15722	2.14991	1.81459	1.15294	0.746103	0.907814	2.18099	1.12498	3.76695e-06	2.13109e-05	up	yes
ZNF362	XM_013200664.1	0.399706	0.803712	0.66462	3.34658	2.23627	2.77367	0.223543	-2.16138	3.78667e-06	2.14083e-05	down	yes
LOC106030229	XR_001203610.1;XR_001203608.1;XR_001203609.1	0.789723	0.971222	0.55588	3.33159	5.87099	1.85183	0.209584	-2.2544	3.7949e-06	2.14407e-05	down	yes
NCEH1	XM_013174739.1	19.7989	18.2916	6.16599	67.2396	80.798	52.5899	0.22059	-2.18056	3.84033e-06	2.16831e-05	down	yes
LOC106040906	XR_001210116.1	0.256188	0.223669	0.082635	1.38018	0.593798	1.30815	0.17138	-2.54473	3.87649e-06	2.18745e-05	down	yes
SYCP3	XM_013173158.1;XM_013173160.1;XM_013173157.1;XM_013173156.1;XM_013173159.1	0.805452	1.44502	0.852393	2.71437	3.69643	4.37292	0.287736	-1.79718	3.87679e-06	2.18745e-05	down	yes
LOC106044845	XR_001212492.1;XR_001212493.1	0.245846	0.280565	0.168984	1.69108	2.04378	0.655182	0.158403	-2.65833	3.89149e-06	2.19502e-05	down	yes
TENM3	XM_013179802.1;XM_013179803.1;XM_013179805.1;XM_013179804.1	0.633364	0.520191	0.489937	1.51987	1.95638	1.70418	0.31725	-1.65631	3.93876e-06	2.21963e-05	down	yes
LOC106048250	XM_013200146.1	2.33751	2.33598	1.91421	1.01117	1.16776	0.976097	2.088	1.06212	3.93899e-06	2.21963e-05	up	yes
LOC106049763	XR_001214553.1	0.179935	0.359055	0.243755	0.796653	1.35024	1.12338	0.239351	-2.0628	3.96208e-06	2.23117e-05	down	yes
LOC106031671	XR_001204398.1;XR_001204399.1	0.230518	0.342756	0.327077	1.13774	1.26725	1.13282	0.254494	-1.9743	3.97257e-06	2.23634e-05	down	yes
SOX6	XM_013177739.1;XM_013177740.1;XM_013177745.1;XM_013177747.1;XM_013177738.1;XM_013177749.1;XM_013177746.1;XM_013177736.1;XM_013177741.1;XM_013177752.1;XM_013177748.1;XR_001205698.1;XM_013177751.1;XM_013177744.1;XM_013177735.1;XM_013177743.1;XM_013177750.1;XM_013177737.1	0.430063	0.824212	0.669195	1.96575	2.47284	1.87653	0.304582	-1.7151	4.18285e-06	2.34496e-05	down	yes
LOC106042493;CEP350	XM_013191389.1;XM_013191381.1	1.1871	1.54698	1.84642	6.53099	4.66151	4.01006	0.301298	-1.73074	4.18328e-06	2.34496e-05	down	yes
LOC106029554	XM_013170840.1	13.39	14.1366	13.3681	7.98571	5.05252	7.26801	2.0139	1.00999	4.39364e-06	2.45646e-05	up	yes
PIGG	XM_013188268.1;XM_013188269.1;XM_013188271.1;XM_013188274.1;XM_013188278.1;XR_001209894.1;XM_013188272.1;XM_013188270.1;XM_013188277.1;XM_013188276.1;XM_013188279.1;XM_013188280.1;XM_013188275.1;XM_013188281.1	0.945718	1.23581	1.01971	2.71668	3.2917	3.84433	0.32491	-1.62189	4.44547e-06	2.48382e-05	down	yes
MRM1	XM_013198085.1	7.42229	5.57986	6.54675	3.53112	3.25654	2.98026	2.00134	1.00096	4.45606e-06	2.48846e-05	up	yes
TNFRSF13B	XM_013175021.1	0.337231	0.56156	0.256055	2.51994	1.8877	1.06336	0.211085	-2.24411	4.45814e-06	2.48846e-05	down	yes
ZSWIM7	XM_013196463.1	3.96747	3.35406	2.8018	1.7211	1.31463	1.85864	2.06836	1.04849	4.50621e-06	2.51366e-05	up	yes
DGKZ	XM_013192966.1	5.26815	4.71987	4.08842	3.05286	2.13627	1.78938	2.01711	1.01229	4.52335e-06	2.5224e-05	up	yes
ZCCHC17	XM_013195523.1	4.91995	5.02305	3.83553	2.32925	2.18999	2.20028	2.05052	1.03599	4.53992e-06	2.52917e-05	up	yes
FAIM	XM_013186395.1;XM_013186396.1	0.176471	0.173746	0.440391	0.996487	1.37957	1.48452	0.20479	-2.28778	4.59867e-06	2.55941e-05	down	yes
KLF13	XM_013177433.1;XR_001205510.1	1.06767	1.20657	1.38422	3.3471	3.56332	3.9902	0.33562	-1.5751	4.64065e-06	2.5811e-05	down	yes
GAR1;LRIT3;RRH	XM_013185312.1;XM_013185304.1;XM_013185310.1;XM_013185308.1;XM_013185307.1;XM_013185303.1;XM_013185311.1	1.6813	0.629549	1.57789	0.160488	0.546546	0.426494	3.43065	1.77848	4.66428e-06	2.5934e-05	up	yes
PTPRS	XM_013195209.1;XM_013195203.1;XM_013195206.1;XM_013195215.1;XM_013195205.1;XM_013195208.1;XM_013195207.1;XM_013195201.1;XM_013195210.1;XM_013195214.1;XM_013195211.1;XM_013195204.1;XM_013195212.1	2.13494	2.3842	2.09951	6.15516	6.25352	6.68004	0.346731	-1.52811	4.67492e-06	2.59847e-05	down	yes
LASP1	XM_013200425.1;XM_013200426.1	2.27752	1.98965	1.6607	1.13892	0.845993	0.925661	2.03667	1.02621	4.70088e-06	2.61206e-05	up	yes
STXBP3	XR_001210861.1;XM_013190719.1;XM_013190720.1	1.05741	1.22599	1.2749	3.60033	3.49592	4.01117	0.320354	-1.64226	4.72168e-06	2.62276e-05	down	yes
ITGB3	XM_013196803.1;XM_013196804.1;XM_013196805.1	2.23125	1.80059	1.70775	1.00501	0.754436	0.939844	2.12633	1.08837	4.72432e-06	2.62338e-05	up	yes
HLF	XM_013178841.1	0.823987	1.92287	1.28119	4.44404	5.62501	4.30528	0.280225	-1.83534	4.78249e-06	2.65483e-05	down	yes
ACSL3	XM_013181554.1;XM_013181555.1;XR_001207191.1	0.414868	0.521748	0.645845	1.5128	1.81846	1.84755	0.305565	-1.71045	4.78589e-06	2.65585e-05	down	yes
LOC106046814	XM_013198001.1	1.1345	1.33663	1.255	0.650393	0.345609	0.236781	3.02253	1.59576	4.83549e-06	2.67991e-05	up	yes
IP6K2	XM_013184350.1	2.29477	2.76378	2.32694	6.77892	7.17326	8.01896	0.336145	-1.57284	4.8378e-06	2.68032e-05	down	yes
AFF2	XM_013183690.1;XM_013183691.1;XM_013183689.1;XM_013183695.1;XM_013183694.1;XM_013183693.1;XM_013183688.1	0.68442	0.655716	0.755804	1.87379	2.18099	2.10446	0.340292	-1.55516	4.85374e-06	2.68742e-05	down	yes
LOC106035704	XM_013180693.1	0.27364	0.381087	0.341892	1.02739	1.13144	1.0255	0.312975	-1.67588	4.85667e-06	2.68817e-05	down	yes
CAPN5	XM_013191258.1	1.72087	1.97051	1.44982	0.907849	0.744308	0.467192	2.42584	1.27848	4.9578e-06	2.74061e-05	up	yes
VPS33A	XM_013173784.1	1.29318	1.69814	1.40496	4.77916	5.15594	4.72761	0.299828	-1.73779	4.97274e-06	2.7471e-05	down	yes
LGALS3	XM_013193876.1	4.96686	4.99214	4.01256	2.54441	2.17475	2.03133	2.06971	1.04943	5.04228e-06	2.78283e-05	up	yes
LOC106045191	XM_013195573.1	1.03335	1.48859	1.22901	5.30665	4.75398	3.43251	0.27799	-1.8469	5.08044e-06	2.79938e-05	down	yes
WFDC1	XM_013195069.1;XM_013195070.1;XM_013195068.1	16.3174	13.8654	9.22902	7.72285	5.23477	6.08652	2.0695	1.04928	5.13828e-06	2.82853e-05	up	yes
RHOF	XM_013173786.1	0.990283	1.38171	1.39224	0.307247	0.47937	0.570524	2.77365	1.47179	5.17501e-06	2.84601e-05	up	yes
KCNG2	XM_013184725.1	0.671317	0.672367	0.437822	2.68853	1.68193	2.34065	0.265456	-1.91345	5.37826e-06	2.95116e-05	down	yes
SLC7A2	XM_013179923.1;XM_013179927.1;XM_013179924.1;XM_013179925.1;XM_013179926.1;XM_013179928.1	2.57037	2.64146	2.2347	8.4201	8.02163	5.99678	0.331863	-1.59134	5.40092e-06	2.96265e-05	down	yes
LOC106029504	XM_013170800.1	2.15028	2.96312	3.8953	0.821022	0.386578	1.41003	3.44155	1.78306	5.56334e-06	3.04687e-05	up	yes
LOC106045707	XR_001212927.1;XR_001212928.1;XR_001212926.1;XM_013196344.1	1.56484	1.11625	0.957909	7.22388	5.54606	2.78957	0.233876	-2.09618	5.63886e-06	3.08626e-05	down	yes
LOC106029722	XM_013170989.1	10.4436	10.5738	11.726	5.9493	2.84224	4.61247	2.44281	1.28854	5.67314e-06	3.10304e-05	up	yes
CTDSPL	XM_013182421.1;XM_013182418.1;XM_013182419.1;XM_013182420.1	4.85974	5.7747	4.58857	12.6889	15.273	17.6815	0.333521	-1.58415	5.71836e-06	3.12529e-05	down	yes
PCTP	XR_001206294.1;XM_013179125.1;XM_013179126.1;XR_001206295.1	0.982324	0.580988	1.09982	2.86363	3.09164	3.45479	0.283009	-1.82108	5.85242e-06	3.19499e-05	down	yes
ADAM15	XM_013200456.1	3.29054	3.0071	2.76927	1.47479	1.21222	0.80757	2.59456	1.37549	5.86021e-06	3.19822e-05	up	yes
LOC106040087	XR_001209710.1;XR_001209711.1	0.157268	0.370256	0.280415	1.00526	1.37007	1.25109	0.222793	-2.16623	5.87985e-06	3.20792e-05	down	yes
LOC106042170	XM_013190953.1	3.85576	6.71367	3.50489	1.94801	1.58724	2.30289	2.41075	1.26948	5.91722e-06	3.22626e-05	up	yes
SGPL1;LOC106030760	XM_013172589.1;XM_013172580.1;XR_001203945.1;XR_001203948.1;XR_001203944.1;XR_001203941.1;XM_013172595.1;XR_001203947.1	1.28846	1.52642	1.7713	3.69197	5.1515	5.35409	0.323026	-1.63028	6.24605e-06	3.39046e-05	down	yes
LOC106033941	XR_001205705.1	0.310695	0.494789	0.326592	1.53107	1.57602	1.05104	0.272256	-1.87697	6.25689e-06	3.39527e-05	down	yes
CAPN10	XM_013201708.1;XM_013201712.1;XM_013201709.1;XM_013201710.1;XM_013201711.1;XR_001214459.1	0.330901	0.327179	0.260777	0.800488	1.28953	1.24912	0.275177	-1.86157	6.27992e-06	3.40666e-05	down	yes
NPAS4	XM_013194912.1	0.695463	0.596781	0.321678	2.79923	1.9966	2.36899	0.225256	-2.15036	6.28186e-06	3.40666e-05	down	yes
MBTD1	XM_013179055.1;XM_013179058.1;XM_013179059.1;XM_013179057.1	0.947957	1.11239	1.39821	3.06327	3.81727	3.78849	0.324168	-1.62519	6.50252e-06	3.51536e-05	down	yes
LOC106032779	XR_001205037.1	29.6259	25.3846	19.5154	7.51192	13.7269	3.02717	3.07121	1.61881	6.85058e-06	3.68826e-05	up	yes
LOC106044581	XM_013194655.1	0.433602	0.51293	0.482212	1.4821	1.47492	1.36585	0.330508	-1.59724	6.89851e-06	3.7129e-05	down	yes
ACER2	XM_013194037.1;XM_013194039.1;XM_013194038.1	0.761226	0.811182	0.781376	1.93752	2.93108	2.52398	0.318398	-1.6511	7.09228e-06	3.80525e-05	down	yes
CNN2	XM_013200054.1	1.36494	1.59565	0.845739	0.484141	0.360933	0.182301	3.70491	1.88944	7.11606e-06	3.81562e-05	up	yes
YARS	XM_013184355.1	7.20027	5.3073	7.22465	3.33722	2.28986	3.79506	2.09424	1.06643	7.21406e-06	3.86455e-05	up	yes
EPDR1	XM_013194332.1	5.29167	5.35093	6.80092	2.20947	2.77892	3.67359	2.0138	1.00992	7.3123e-06	3.91106e-05	up	yes
IP6K1	XM_013200863.1;XM_013200862.1;XM_013200866.1;XM_013200864.1	1.16973	1.30005	1.11554	3.02221	3.69899	3.98862	0.334769	-1.57876	7.67979e-06	4.09358e-05	down	yes
SNX11	XM_013200247.1	2.56429	3.0548	3.22759	1.66072	1.42363	1.03861	2.14571	1.10146	7.73318e-06	4.12076e-05	up	yes
WNT2B	XM_013189577.1	0.400576	0.489536	0.232044	1.51813	1.25839	1.61939	0.255273	-1.96989	7.76418e-06	4.13236e-05	down	yes
LOC106049266	XM_013201467.1	0.627425	0.542589	1.11117	2.73175	3.14953	3.21964	0.250654	-1.99623	7.78604e-06	4.14121e-05	down	yes
STARD4	XM_013191213.1	3.21943	3.15518	1.00081	0.923564	0.842587	0.911638	2.75429	1.46168	7.84789e-06	4.17152e-05	up	yes
PLP1	XM_013183638.1	0.311563	0.265113	0.348821	1.24764	1.06212	1.09793	0.271591	-1.88049	7.85307e-06	4.17298e-05	down	yes
ARVCF	XM_013173522.1	0.718932	0.467802	0.653946	1.86991	2.13862	1.82675	0.31544	-1.66456	7.9085e-06	4.19853e-05	down	yes
SNRPA1	XM_013181808.1	13.7678	10.0739	12.4635	5.33176	4.63915	7.50638	2.07728	1.05469	8.12611e-06	4.30207e-05	up	yes
SNTA1	XM_013199390.1	0.87112	0.914596	0.694784	3.08541	2.47182	2.32382	0.314742	-1.66776	8.34817e-06	4.41147e-05	down	yes
UBE3B	XM_013173208.1;XM_013173209.1	8.81468	5.22188	6.8923	4.26108	3.10054	3.06212	2.00781	1.00562	8.3588e-06	4.41572e-05	up	yes
TATDN1	XM_013185007.1;XM_013185006.1;XM_013185009.1;XM_013185012.1;XM_013185010.1;XM_013185011.1	0.515465	0.649471	0.55797	1.64365	1.85889	1.73946	0.328674	-1.60527	8.39009e-06	4.4268e-05	down	yes
B3GNT5	XM_013174854.1;XM_013174853.1;XM_013174855.1;XM_013174852.1;XM_013174851.1;XM_013174850.1;XM_013174856.1;XM_013174849.1	0.969485	0.98585	1.04989	0.544035	0.533984	0.400383	2.03275	1.02343	8.4646e-06	4.46474e-05	up	yes
UTP3	XM_013193743.1	7.76156	5.80214	6.89778	3.34689	2.50597	4.08804	2.05831	1.04146	8.48015e-06	4.47157e-05	up	yes
USP46	XM_013172763.1;XM_013172762.1;XM_013172761.1;XM_013172760.1	0.502891	0.438905	0.55443	1.62645	2.01867	1.29299	0.302996	-1.72263	8.4902e-06	4.47549e-05	down	yes
ADAMTS6	XM_013180568.1;XM_013180567.1;XM_013180564.1;XM_013180569.1;XM_013180565.1;XM_013180562.1;XM_013180570.1;XM_013180566.1	0.313006	0.404058	0.346932	1.13622	1.28523	1.08416	0.303512	-1.72017	8.69577e-06	4.57963e-05	down	yes
CD38	XM_013176895.1	1.73296	1.93622	2.47472	0.815774	1.22223	0.754811	2.19989	1.13743	8.76994e-06	4.61727e-05	up	yes
PDLIM7	XM_013191861.1;XM_013191860.1;XM_013191859.1;XM_013191855.1;XM_013191858.1;XM_013191857.1;XM_013191854.1	2.34061	2.18701	1.70982	1.34089	0.806163	0.741956	2.15903	1.11038	8.85938e-06	4.66293e-05	up	yes
LOC106039326	XM_013186370.1;XM_013186371.1;XM_013186369.1	16.3039	16.1907	10.4081	7.89495	4.67285	1.95669	2.95382	1.56258	8.92994e-06	4.69718e-05	up	yes
PCCA	XM_013174439.1	1.22776	1.24279	1.286	3.82502	3.60057	3.47395	0.344652	-1.53679	9.28078e-06	4.86681e-05	down	yes
YY1	XM_013181223.1	6.917	7.348	6.35826	4.30477	3.24377	1.74009	2.22027	1.15073	9.34006e-06	4.8949e-05	up	yes
MEGF9	XM_013182917.1;XM_013182919.1	1.59772	1.23808	1.46754	0.886537	0.505225	0.568468	2.19533	1.13444	9.43592e-06	4.94362e-05	up	yes
BCL6	XM_013195024.1	2.16075	2.58464	2.84338	0.722567	1.68298	0.690857	2.45083	1.29327	9.6367e-06	5.04112e-05	up	yes
LOC106034375	XR_001205959.1	0.19565	0.161039	0.459612	1.51366	1.34193	1.27902	0.197431	-2.34058	9.81551e-06	5.12684e-05	down	yes
LOC106048662	XM_013200725.1;XM_013200723.1;XM_013200721.1;XM_013200719.1;XM_013200722.1;XM_013200720.1	0.940721	0.565706	0.754285	2.26768	3.04885	2.5197	0.288495	-1.79338	9.98552e-06	5.20613e-05	down	yes
METTL13	XM_013190185.1	8.04329	6.19792	5.51671	4.21912	2.15762	2.55722	2.21155	1.14506	1.00694e-05	5.24827e-05	up	yes
ACSL1	XM_013179898.1;XM_013179900.1	7.6111	7.80942	7.91472	22.9297	25.6871	18.9273	0.345482	-1.53332	1.00936e-05	5.25928e-05	down	yes
FGFR4	XM_013201858.1	6.9109	6.33641	4.6994	3.49947	2.58776	1.48572	2.36984	1.24479	1.03684e-05	5.39425e-05	up	yes
DENND1B	XM_013190661.1	6.21934	6.07728	5.88074	2.95767	3.59573	1.30369	2.3135	1.21008	1.03855e-05	5.3999e-05	up	yes
COMP	XM_013199718.1;XM_013199721.1;XM_013199719.1;XM_013199722.1;XM_013199720.1;XM_013199717.1;XM_013199723.1	7.34627	14.0685	24.0788	6.73024	6.51435	4.55287	2.55618	1.35399	1.0639e-05	5.51998e-05	up	yes
TMCC3	XM_013182607.1	1.48109	1.01048	2.27447	4.71994	5.84882	6.29917	0.28255	-1.82342	1.08856e-05	5.64283e-05	down	yes
LOC106034745;LOC106034602	XM_013179083.1;XM_013178831.1	1.12737	1.28842	1.12158	3.03163	3.21566	4.13603	0.340679	-1.55352	1.09498e-05	5.67105e-05	down	yes
NFATC3	XM_013192359.1	2.01799	2.04684	2.54502	5.29915	6.91841	7.13787	0.341499	-1.55005	1.09944e-05	5.68888e-05	down	yes
KCNJ2	XM_013179169.1	9.73691	12.4873	9.6962	32.7003	33.9356	26.6919	0.342025	-1.54783	1.11647e-05	5.76657e-05	down	yes
PDGFB	XM_013181074.1	3.41041	2.93314	2.72101	1.68695	1.51356	1.31879	2.00574	1.00413	1.12279e-05	5.79571e-05	up	yes
LOC106045569	XM_013196138.1;XM_013196134.1;XM_013196135.1;XR_001212852.1;XM_013196136.1;XR_001212851.1	2.22026	1.89865	2.97566	0.922795	0.678656	1.51521	2.27634	1.18671	1.14475e-05	5.90551e-05	up	yes
ALMS1	XM_013192503.1	0.965617	1.14548	1.10474	3.02946	3.14515	2.94636	0.352576	-1.50399	1.15361e-05	5.94408e-05	down	yes
GPR87	XM_013199266.1	0.844201	0.828905	0.842686	1.90267	2.59824	3.19723	0.326805	-1.6135	1.15924e-05	5.96952e-05	down	yes
CCNB1	XM_013190833.1	4.00659	2.87681	4.00323	1.30893	1.85025	1.90493	2.14976	1.10418	1.1729e-05	6.03444e-05	up	yes
NQO2	XM_013193577.1;XM_013193575.1;XM_013193578.1;XM_013193576.1;XM_013193579.1	1.79445	1.84198	1.8736	0.831208	0.758337	1.13938	2.01912	1.01372	1.1879e-05	6.10608e-05	up	yes
FZD9	XM_013189350.1	31.0926	25.2523	24.3064	17.9105	11.6484	8.57376	2.11502	1.08067	1.18868e-05	6.10827e-05	up	yes
FAM188B	XM_013182477.1;XM_013182478.1;XR_001207697.1	0.164843	0.281125	0.215818	0.617284	0.71494	1.67354	0.220172	-2.1833	1.21572e-05	6.23599e-05	down	yes
GUCY1A2	XM_013199103.1	2.43704	3.28454	3.14006	8.55435	9.82035	7.65327	0.340466	-1.55442	1.22255e-05	6.26542e-05	down	yes
GLUD1	XM_013174760.1;XM_013174768.1	31.2969	53.75	28.699	87.3438	166.723	139.113	0.289298	-1.78937	1.24867e-05	6.38738e-05	down	yes
DMXL2	XM_013177285.1;XM_013177286.1;XM_013177287.1;XM_013177288.1	1.36205	1.5509	1.58101	3.69645	4.75335	4.34409	0.351258	-1.5094	1.24895e-05	6.38738e-05	down	yes
ADAMTS19	XM_013195646.1	0.363964	0.566136	0.412756	1.54912	1.64351	1.31312	0.298031	-1.74646	1.25267e-05	6.40255e-05	down	yes
LOC106036455	XM_013181867.1	0.376389	0.360429	0.365324	1.43968	1.30085	0.776349	0.313387	-1.67398	1.2668e-05	6.46901e-05	down	yes
NT5C3A	XM_013196021.1;XM_013196018.1;XM_013196028.1;XM_013196031.1;XM_013196022.1;XM_013196029.1;XM_013196032.1;XM_013196026.1;XM_013196023.1;XM_013196033.1;XM_013196027.1;XM_013196020.1;XM_013196024.1;XM_013196025.1;XM_013196019.1	5.77425	5.66597	5.9482	13.8927	21.4083	17.0655	0.332052	-1.59052	1.27776e-05	6.51915e-05	down	yes
ABLIM2	XM_013179285.1;XM_013179316.1;XM_013179345.1;XM_013179263.1;XM_013179255.1;XM_013179275.1;XM_013179293.1;XM_013179339.1;XM_013179258.1;XM_013179311.1;XM_013179323.1;XM_013179268.1;XM_013179332.1;XM_013179302.1	3.03338	3.20592	3.53474	8.79324	10.7338	8.94187	0.343324	-1.54236	1.28743e-05	6.56265e-05	down	yes
INSR	XM_013195217.1	3.40433	3.24569	3.21044	8.50402	8.75499	11.739	0.340039	-1.55623	1.30227e-05	6.63436e-05	down	yes
CCDC88C;GPR68;LOC106036677	XM_013182075.1;XR_001207549.1;XR_001207543.1;XR_001207544.1;XR_001207561.1;XR_001207539.1;XM_013182074.1;XM_013182211.1;XR_001207553.1	1.56917	2.16912	1.72252	4.93388	7.56051	4.36794	0.323846	-1.62662	1.31966e-05	6.71494e-05	down	yes
LOC106035220	XR_001206638.1	0.7525	0.984629	0.805072	2.64702	1.98897	2.94541	0.335321	-1.57639	1.32434e-05	6.73394e-05	down	yes
MICAL3	XM_013172971.1;XM_013172966.1;XM_013172970.1;XM_013172967.1;XM_013172968.1	0.962585	0.806964	0.995604	2.32918	3.559	2.40741	0.333328	-1.58499	1.32457e-05	6.73394e-05	down	yes
LOC106041432	XR_001210465.1;XR_001210467.1;XR_001210466.1	0.832787	0.784061	0.815651	2.3189	3.11127	2.48492	0.307324	-1.70217	1.33232e-05	6.76533e-05	down	yes
CCPG1	XM_013177329.1;XM_013177328.1;XM_013177330.1	2.19203	2.07843	2.76852	5.76222	6.83255	8.94574	0.326779	-1.61361	1.33933e-05	6.79894e-05	down	yes
LOC106049771	XR_001214554.1	0.604768	0.809903	0.717057	2.2135	2.12288	2.04282	0.334168	-1.58135	1.34646e-05	6.82905e-05	down	yes
SEMA3A	XM_013180459.1;XM_013180458.1;XM_013180457.1	0.537788	0.546892	0.64215	1.62041	1.8258	1.97869	0.318316	-1.65147	1.35135e-05	6.85182e-05	down	yes
ADD3	XM_013174540.1;XM_013174539.1;XM_013174542.1	0.779914	1.04903	0.930484	2.26954	3.08303	2.8169	0.337773	-1.56587	1.37618e-05	6.96743e-05	down	yes
FAS	XM_013171650.1	0.6424	0.575617	0.664031	1.90509	1.9811	2.40938	0.298948	-1.74203	1.3804e-05	6.98273e-05	down	yes
BNIP3	XM_013198763.1	15.6168	16.4282	16.9931	42.3679	43.154	58.1126	0.341409	-1.55043	1.38378e-05	6.99557e-05	down	yes
NID1	XM_013200955.1	4.85539	5.39828	3.93663	13.3346	14.3315	12.7956	0.350709	-1.51165	1.39451e-05	7.04568e-05	down	yes
LOC106047038	XM_013198332.1;XM_013198331.1	0.408299	0.486694	0.598811	1.59905	1.50787	1.59384	0.317779	-1.6539	1.42089e-05	7.1663e-05	down	yes
LOC106047694	XR_001213900.1	0.894574	1.09557	1.21337	2.78596	3.60479	4.51124	0.293847	-1.76686	1.43306e-05	7.22128e-05	down	yes
TLCD1	XM_013201734.1	6.40325	5.78539	3.5949	2.87718	2.02248	1.55842	2.444	1.28924	1.43548e-05	7.22926e-05	up	yes
NATD1	XM_013174907.1	13.7319	12.048	10.917	5.01755	3.3756	0.555962	4.10063	2.03585	1.50242e-05	7.52656e-05	up	yes
LRRC39;DBT	XM_013186669.1;XM_013186665.1;XM_013186664.1;XM_013186670.1	1.7373	1.78251	2.07265	4.92754	5.46637	5.54591	0.350848	-1.51108	1.51976e-05	7.60011e-05	down	yes
LOC106038727	XR_001208809.1	0.827367	1.0842	1.05992	2.41074	3.29494	4.13935	0.301826	-1.72821	1.53049e-05	7.64932e-05	down	yes
PFN2	XM_013199278.1;XM_013199279.1	56.901	54.0249	127.782	34.8568	23.4603	42.8142	2.36037	1.23901	1.57882e-05	7.86795e-05	up	yes
GRK5	XM_013195581.1	0.395135	0.482986	0.485039	1.416	1.2074	1.93184	0.299251	-1.74057	1.57988e-05	7.87095e-05	down	yes
INTU	XM_013191332.1;XM_013191331.1;XM_013191334.1	0.26369	0.283772	0.367862	0.858141	1.31603	1.04721	0.284141	-1.81532	1.62351e-05	8.0719e-05	down	yes
LOC106030633	XM_013172533.1	4.3425	0.818195	8.49168	41.5094	23.7936	36.0203	0.134741	-2.89174	1.62924e-05	8.09569e-05	down	yes
LOC106049840;LOC106049842	XM_013202268.1;XM_013202270.1	7.88556	7.81045	5.75847	31.4809	22.8839	16.4838	0.302822	-1.72346	1.63243e-05	8.10919e-05	down	yes
RAB11FIP5	XM_013192509.1	4.29528	2.15991	3.46077	1.30633	1.91044	1.43063	2.13366	1.09333	1.65113e-05	8.19262e-05	up	yes
WDR89	XM_013182990.1	2.62411	2.23993	2.18733	0.674411	1.33536	1.31533	2.12065	1.0845	1.6824e-05	8.33571e-05	up	yes
KIAA1324L	XM_013180462.1;XM_013180461.1;XM_013180460.1	0.312518	0.392743	0.386965	1.22924	1.48862	0.947043	0.298023	-1.7465	1.70058e-05	8.42093e-05	down	yes
DIRC2;LOC106029891	XM_013171218.1;XM_013171221.1;XR_001203397.1;XM_013171224.1;XM_013171219.1;XM_013171222.1;XM_013171225.1;XM_013171220.1;XM_013171226.1	5.23567	5.09211	4.2105	12.3182	13.6242	16.3472	0.343779	-1.54045	1.72191e-05	8.50936e-05	down	yes
LOC106048605	XR_001214229.1	0.614583	0.878373	0.58214	1.82634	2.18611	2.47439	0.319893	-1.64434	1.74157e-05	8.59659e-05	down	yes
CHPT1	XM_013173154.1;XM_013173155.1	6.29336	4.56075	4.53189	13.9396	14.7355	17.2917	0.33472	-1.57897	1.74275e-05	8.59993e-05	down	yes
LOC106043628	XR_001211796.1	1.25071	1.27316	1.66399	0.686885	0.810125	0.571367	2.02471	1.01771	1.75001e-05	8.63079e-05	up	yes
HS6ST1	XM_013188111.1;XM_013188110.1	0.709852	0.6765	0.659086	1.99299	1.94267	1.79756	0.35677	-1.48693	1.79843e-05	8.84922e-05	down	yes
LOC106043298	XR_001211612.1	0.711019	0.819647	0.667392	1.88004	2.11586	2.13576	0.358477	-1.48005	1.80599e-05	8.88137e-05	down	yes
CDKN3	XM_013193813.1	0.533282	0.396988	0.425307	1.26869	1.43894	2.01264	0.287182	-1.79996	1.8173e-05	8.92929e-05	down	yes
TRIQK	XM_013172360.1;XM_013172359.1;XM_013172361.1;XM_013172358.1	0.401451	0.511889	0.345966	1.24779	1.55674	1.1711	0.316757	-1.65855	1.82543e-05	8.96409e-05	down	yes
KDELC2	XM_013188160.1	3.65278	3.86817	3.61419	10.2886	9.70381	13.2648	0.334819	-1.57855	1.89061e-05	9.2656e-05	down	yes
NFIA	XM_013176213.1	2.65805	3.04978	3.36198	8.42276	8.83114	8.01861	0.35888	-1.47843	1.9102e-05	9.34824e-05	down	yes
LOC106042367	XM_013191228.1	5.11541	9.3952	3.6164	21.8435	20.4557	23.2229	0.276655	-1.85384	1.91183e-05	9.35358e-05	down	yes
LOC106030372	XR_001203705.1;XR_001203703.1;XR_001203704.1	1.82869	1.64001	1.66007	6.30447	5.2157	3.81779	0.334383	-1.58043	1.91437e-05	9.36332e-05	down	yes
PITX2	XM_013185234.1	0.714334	0.169269	1.13755	6.68293	3.72004	3.22843	0.148272	-2.75368	1.92109e-05	9.39351e-05	down	yes
TMEM71	XM_013197346.1;XM_013197348.1;XM_013197347.1;XR_001213196.1;XM_013197350.1;XM_013197349.1;XR_001213195.1	0.226805	0.511286	0.279765	1.14467	1.77471	1.12368	0.251754	-1.98991	1.95798e-05	9.55753e-05	down	yes
LOC106042814	XM_013191928.1	5.51759	4.15504	4.37365	2.42612	1.79842	2.71935	2.02283	1.01637	1.96408e-05	9.58186e-05	up	yes
ARL4C	XM_013178791.1	0.919839	1.23052	0.90115	0.404147	0.498239	0.308547	2.51996	1.3334	1.96656e-05	9.59125e-05	up	yes
CNKSR2	XM_013183850.1	5.0386	6.64128	1.55366	1.6157	1.86225	0.825897	3.07482	1.6205	1.98713e-05	9.6778e-05	up	yes
KCNF1	XM_013172627.1	0.360923	0.655198	0.585345	3.46005	2.16003	1.26353	0.232649	-2.10377	2.02367e-05	9.839e-05	down	yes
LOC106044029	XR_001212091.1	0.914788	1.1001	0.815912	3.60126	3.23557	2.33307	0.308705	-1.6957	2.04385e-05	9.92869e-05	down	yes
ZDHHC15;LOC106038537;LOC106038538	XM_013185165.1;XR_001208673.1;XR_001208674.1;XR_001208675.1	0.994503	1.29015	0.886826	2.50369	3.53868	3.33126	0.338341	-1.56345	2.05775e-05	9.99056e-05	down	yes
LOC106036766	XM_013182345.1;XM_013182347.1	0.473649	0.421854	0.569006	1.39265	1.27488	4.04104	0.218304	-2.19559	2.07725e-05	0.000100767	down	yes
MSANTD3	XM_013181177.1;XM_013181174.1;XM_013181175.1;XM_013181178.1;XM_013181176.1	0.641847	0.479106	0.645022	1.63654	2.01676	2.19089	0.302176	-1.72654	2.09031e-05	0.000101285	down	yes
BARX2	XM_013188653.1;XM_013188654.1;XM_013188652.1;XM_013188651.1;XM_013188650.1	0.64553	0.598666	1.61307	7.18841	6.29223	2.06244	0.183829	-2.44357	2.17944e-05	0.000105366	down	yes
LOC106034266	XR_001205895.1	0.785627	0.782668	0.53121	2.44496	2.44267	2.47579	0.285126	-1.81033	2.20378e-05	0.000106423	down	yes
LOC106035766	XR_001206965.1;XR_001206969.1	0.32874	0.444904	0.318233	1.77067	1.06377	0.901963	0.292227	-1.77484	2.22706e-05	0.000107457	down	yes
RUFY3	XM_013193723.1;XM_013193726.1;XM_013193725.1;XM_013193724.1;XM_013193727.1;XM_013193728.1	0.296094	0.285939	0.397456	0.853613	0.99976	1.2084	0.319909	-1.64427	2.24434e-05	0.000108229	down	yes
CHMP4C	XM_013172407.1	0.467393	0.595069	0.556948	1.50821	2.16695	1.54611	0.310157	-1.68893	2.25381e-05	0.000108625	down	yes
HSDL2	XM_013192276.1	23.5855	20.5234	25.6045	76.428	57.5094	70.195	0.341511	-1.55	2.25609e-05	0.000108704	down	yes
LOC106048904	XM_013201014.1	5.61197	6.31236	5.5613	2.82248	2.01478	3.29491	2.15018	1.10446	2.27765e-05	0.000109656	up	yes
FUT10	XM_013188240.1	0.247138	0.374789	0.37946	1.11945	1.38379	1.36322	0.258993	-1.94901	2.27776e-05	0.000109656	down	yes
DOCK1	XM_013185793.1	1.20193	1.59153	1.50513	3.59827	4.24344	4.42207	0.350512	-1.51247	2.28191e-05	0.000109794	down	yes
WDR19	XM_013185996.1;XM_013185997.1;XM_013185999.1;XM_013185998.1	0.514561	0.527557	0.554219	1.48252	1.6503	1.56493	0.339808	-1.55721	2.29723e-05	0.000110469	down	yes
FTO	XM_013195674.1;XM_013195675.1;XM_013195672.1;XM_013195673.1;XM_013195670.1;XM_013195671.1	0.529273	0.675366	0.75486	1.60057	2.15546	2.22531	0.327602	-1.60998	2.30487e-05	0.000110805	down	yes
WDR73	XM_013191224.1	7.15838	7.03878	4.76581	3.84173	2.85407	2.53561	2.05418	1.03856	2.31103e-05	0.000111008	up	yes
ANO6	XM_013199048.1	3.42895	3.1197	3.45402	8.59724	8.50188	10.2321	0.365979	-1.45017	2.31569e-05	0.000111201	down	yes
LOC106030621	XR_001203856.1;XR_001203854.1;XR_001203855.1	1.56135	2.18512	2.46842	0.658406	0.97117	1.24753	2.16012	1.11111	2.32602e-05	0.000111666	up	yes
ATP2B2	XM_013187736.1;XM_013187738.1;XM_013187737.1;XM_013187733.1;XM_013187730.1;XM_013187729.1;XM_013187739.1;XM_013187732.1;XM_013187731.1;XM_013187734.1;XM_013187735.1;XM_013187740.1	0.657171	0.628446	0.759228	1.7307	2.51397	2.03634	0.32556	-1.619	2.32953e-05	0.000111803	down	yes
LOC106033227	XM_013176598.1;XM_013176597.1	0.665533	0.95948	0.940221	2.3402	2.79543	3.14871	0.309649	-1.6913	2.33804e-05	0.000112149	down	yes
LOC106035429	XM_013180213.1	6.38694	5.91821	5.91257	20.4299	16.188	17.1447	0.338855	-1.56126	2.36047e-05	0.000113162	down	yes
LOC106036744	XM_013182288.1	1.64718	1.97718	2.05639	5.2827	5.43318	5.2288	0.356279	-1.48892	2.36624e-05	0.000113375	down	yes
LOC106042201	XM_013190985.1;XM_013190984.1	1.16654	0.831281	0.637281	3.05804	3.06175	2.60573	0.301999	-1.72738	2.38742e-05	0.000114325	down	yes
IGDCC3	XM_013181830.1	0.592361	0.612754	0.444716	2.30734	1.81181	1.47193	0.295083	-1.76081	2.39984e-05	0.000114888	down	yes
THNSL2	XM_013177719.1;XM_013177728.1;XM_013177725.1	1.48356	1.26266	0.982668	5.55476	7.28673	2.63303	0.24097	-2.05308	2.43022e-05	0.000116237	down	yes
DYNC2H1	XM_013178118.1;XM_013178117.1;XM_013178119.1	0.562438	0.585383	0.637126	1.48323	1.91672	1.87097	0.338641	-1.56217	2.43072e-05	0.000116237	down	yes
THNSL1	XM_013199896.1	0.758098	0.744777	0.678396	2.0022	1.95154	2.84579	0.320797	-1.64027	2.44814e-05	0.000117037	down	yes
CPSF6	XM_013198217.1;XM_013198207.1;XM_013198209.1	0.869028	1.06192	1.09343	2.81614	2.55818	3.26417	0.350105	-1.51414	2.48082e-05	0.000118303	down	yes
LRP6	XM_013172840.1;XM_013172843.1;XM_013172841.1	1.17646	1.64867	1.57336	3.87151	4.14834	4.68332	0.346252	-1.53011	2.49057e-05	0.000118669	down	yes
ADCY1	XM_013197492.1;XM_013197493.1	0.649692	0.610109	0.72072	2.33772	2.87489	1.57444	0.291809	-1.7769	2.50997e-05	0.000119461	down	yes
CTSS	XM_013201503.1	2.17455	3.23283	1.6776	1.04495	1.12739	1.14936	2.13294	1.09284	2.51104e-05	0.000119478	up	yes
LOC106045148	XM_013195514.1	6.48929	7.85181	7.73241	17.0216	23.2279	27.2907	0.326821	-1.61343	2.51718e-05	0.000119737	down	yes
LOC106043180	XM_013192519.1	3.75294	3.45122	3.31872	1.89581	1.78834	0.822954	2.33473	1.22326	2.52594e-05	0.000120121	up	yes
CEP120	XM_013197117.1	1.5376	1.37538	1.62899	3.43219	5.12783	4.63677	0.344172	-1.5388	2.53287e-05	0.000120383	down	yes
ABI3BP	XM_013185135.1;XM_013185155.1;XM_013185272.1;XM_013185258.1;XM_013185191.1;XM_013185216.1;XM_013185247.1;XM_013185208.1;XM_013185268.1;XM_013185279.1;XM_013185200.1;XM_013185103.1;XM_013185237.1;XM_013185163.1;XM_013185114.1;XM_013185098.1;XM_013185130.1;XM_013185294.1;XM_013185181.1;XM_013185283.1;XM_013185224.1;XM_013185124.1;XM_013185170.1;XM_013185282.1;XM_013185111.1;XM_013185146.1;XM_013185…	0.57069	1.20198	1.09221	3.08139	3.86006	2.52848	0.302524	-1.72488	2.60509e-05	0.000123474	down	yes
LOC106045042	XM_013195345.1	0.786665	0.518972	0.640067	3.61486	2.84944	1.27564	0.251385	-1.99203	2.6194e-05	0.000124083	down	yes
TMEM170B	XM_013194297.1	0.374102	0.40827	0.350631	0.944203	1.6079	1.08271	0.311709	-1.68173	2.62132e-05	0.00012414	down	yes
LOC106029917	XM_013171294.1	0.200796	0.198671	0.638115	1.26913	1.44601	3.4769	0.167567	-2.57719	2.6243e-05	0.00012423	down	yes
LHX6	XM_013188834.1	4.50358	3.72938	3.52521	1.95137	2.23141	0.815605	2.35239	1.23413	2.64459e-05	0.000125051	up	yes
LOC106046151	XR_001213094.1	0.500235	0.609719	0.698111	1.31897	2.3227	2.36096	0.301212	-1.73115	2.64493e-05	0.000125051	down	yes
COLEC12	XM_013183509.1	1.1676	1.96506	1.38081	2.52691	7.29893	9.33342	0.235576	-2.08573	2.6655e-05	0.000125954	down	yes
TNK2	XM_013194984.1	7.91039	7.38393	7.52275	5.23967	3.33091	2.31657	2.09578	1.06749	2.68387e-05	0.000126717	up	yes
TASP1	XM_013182201.1;XM_013182206.1;XM_013182203.1;XM_013182204.1;XM_013182202.1	0.550146	0.603866	0.582869	1.683	2.03004	1.71446	0.320015	-1.64379	2.69041e-05	0.000126921	down	yes
SLC51A	XM_013195021.1	0.17064	4.76393	0.315047	0.156638	0.15391	0.159645	11.1648	3.48089	2.76211e-05	0.000130089	up	yes
LOC106042285	XR_001211017.1	0.0001	0.711155	0.473103	3.89896	6.16656	3.5484	0.0869961	-3.52291	2.78648e-05	0.000131093	down	yes
TTC21B	XM_013171381.1	0.308618	0.288776	0.393427	0.894422	1.22833	1.13319	0.304312	-1.71638	2.79409e-05	0.000131343	down	yes
IFNGR1	XM_013175519.1	2.17042	9.91201	8.64097	2.25853	2.93667	2.2777	2.77314	1.47152	2.81907e-05	0.00013231	up	yes
GCAT	XM_013180846.1	13.9428	8.99028	7.19145	36.5326	32.0044	27.7752	0.312779	-1.67678	2.94439e-05	0.000137691	down	yes
ZRANB1	XM_013185809.1	2.7833	3.06468	3.14387	6.56412	8.53311	9.69532	0.362684	-1.46322	2.98004e-05	0.000139321	down	yes
NUDT16L1	XM_013176795.1	10.1161	8.13255	8.38308	4.70868	2.07257	4.78072	2.30339	1.20376	2.99017e-05	0.000139718	up	yes
ITGB6;PLA2R1	XM_013171307.1;XM_013171306.1;XM_013171311.1;XM_013171309.1;XM_013171139.1;XM_013171308.1;XM_013171310.1;XM_013171305.1;XM_013171313.1;XM_013171312.1	3.10098	3.55158	3.14864	7.86033	9.60468	10.0078	0.35676	-1.48697	2.99631e-05	0.000139967	down	yes
SPI1	XM_013193534.1	1.35815	2.67547	1.198	0.764667	0.742455	0.702467	2.36769	1.24348	3.03105e-05	0.000141397	up	yes
WDYHV1	XM_013185052.1	6.1052	4.81483	4.50535	3.04569	2.55562	1.80477	2.0828	1.05852	3.07589e-05	0.000143372	up	yes
THSD4	XM_013177461.1;XM_013177462.1	0.636272	1.0051	1.14534	2.12528	3.05787	3.91028	0.306453	-1.70626	3.10509e-05	0.000144419	down	yes
FABP3	XM_013195463.1	89.4704	99.5176	59.9331	437.766	247.72	191.806	0.283738	-1.81737	3.13334e-05	0.000145563	down	yes
TUBD1	XM_013198052.1	0.433185	0.34626	0.244322	1.33087	1.17474	1.48895	0.25629	-1.96415	3.17838e-05	0.000147508	down	yes
LIN52	XM_013185540.1	2.27651	1.63642	2.39759	5.0693	6.5354	7.00739	0.339055	-1.56041	3.22141e-05	0.000149383	down	yes
LOC106037452	XR_001208045.1	7.18691	6.68135	8.91588	0.362822	0.494497	3.58428	5.12971	2.35888	3.22973e-05	0.000149729	up	yes
CAMK2G	XM_013176458.1;XM_013176438.1;XM_013176434.1;XM_013176428.1;XM_013176451.1;XM_013176445.1;XM_013176465.1;XM_013176473.1	3.59125	3.90948	3.89371	8.48011	10.5859	12.0341	0.366379	-1.44859	3.26986e-05	0.000151384	down	yes
GRB10	XM_013181987.1	1.74036	1.74347	1.53381	3.82331	4.61221	5.43822	0.361665	-1.46728	3.37627e-05	0.000155764	down	yes
SLC22A3	XM_013186785.1	0.309681	0.62285	0.294866	1.5951	1.91277	1.12823	0.264748	-1.91731	3.3993e-05	0.000156742	down	yes
RORA	XM_013177457.1;XM_013177458.1;XM_013177459.1	0.862351	0.920285	1.03076	2.46872	3.09256	2.38437	0.35408	-1.49785	3.41161e-05	0.000157141	down	yes
ZNF608	XM_013197123.1	0.322836	0.478904	0.438236	1.15238	1.34177	1.39797	0.318586	-1.65025	3.43727e-05	0.000158238	down	yes
GPX8	XM_013180600.1;XM_013180601.1	0.147561	0.348778	0.298383	0.871156	1.10555	1.29697	0.242762	-2.04239	3.49605e-05	0.000160728	down	yes
CDH11	XM_013176658.1;XM_013176659.1	0.841212	1.24479	1.37068	3.18646	3.5773	3.57262	0.334419	-1.58027	3.49775e-05	0.000160763	down	yes
COMT	XM_013173524.1;XM_013173525.1;XM_013173523.1	0.440472	0.48552	0.529916	1.51741	1.93389	1.10733	0.319374	-1.64668	3.4993e-05	0.000160791	down	yes
P2RY14;GPR171	XM_013199267.1;XM_013199255.1	0.803996	1.05333	1.01868	2.16434	2.72181	3.36295	0.348645	-1.52017	3.5095e-05	0.000161217	down	yes
TRIM35	XM_013184387.1	1.01546	1.27874	0.748218	0.419115	0.295373	0.458146	2.59452	1.37547	3.54612e-05	0.000162577	up	yes
RANBP9	XM_013190285.1;XM_013190282.1;XM_013190283.1;XM_013190284.1;XM_013190286.1	4.46247	5.17632	4.72366	12.8637	13.4609	13.225	0.363151	-1.46136	3.54668e-05	0.000162577	down	yes
DPY19L3	XM_013186868.1;XM_013186870.1;XM_013186869.1;XR_001209378.1;XR_001209377.1;XM_013186871.1	0.391654	0.563588	0.848833	2.00632	1.82592	2.08986	0.304634	-1.71485	3.6239e-05	0.000165718	down	yes
SEPP1	XM_013181719.1	20.1699	30.9078	26.4003	65.3389	80.8112	72.7782	0.353897	-1.4986	3.6848e-05	0.000168278	down	yes
CA8	XM_013185862.1	0.319953	0.405214	0.411799	1.00358	1.44097	0.961055	0.333852	-1.58272	3.71344e-05	0.000169496	down	yes
LOC106044340;LOC106044341;HIVEP1	XR_001212224.1;XR_001212225.1;XM_013194303.1	0.972877	1.53268	1.45973	3.5217	3.87814	3.65519	0.358686	-1.47921	3.71955e-05	0.00016973	down	yes
LOC106048786	XM_013200895.1;XM_013200894.1	3.38608	3.03242	6.10127	1.98614	2.39212	1.69245	2.06233	1.04427	3.74986e-05	0.000171022	up	yes
LOC106040494	XR_001209921.1	0.381374	0.551831	0.690903	1.65599	1.68479	1.67775	0.323622	-1.62762	3.79581e-05	0.000172888	down	yes
LOC106041009	XR_001210233.1;XR_001210231.1;XR_001210232.1	0.0566916	0.337742	0.0433838	0.733836	0.971074	1.71272	0.128105	-2.9646	3.88349e-05	0.000176413	down	yes
PBX3	XM_013188763.1;XM_013188762.1	0.519284	0.561891	0.478497	1.46246	1.87902	1.60379	0.315387	-1.66481	3.89332e-05	0.000176813	down	yes
USP49	XM_013196626.1;XM_013196627.1;XM_013196628.1;XM_013196625.1	1.37774	1.71924	1.5088	3.81076	4.18653	4.58151	0.366154	-1.44948	3.91718e-05	0.000177849	down	yes
LOC106048721	XM_013200803.1	0.906336	1.44221	0.970698	3.70023	3.61192	2.76359	0.32943	-1.60196	3.93059e-05	0.000178411	down	yes
MPZL1	XM_013187068.1;XM_013187056.1;XM_013187076.1;XM_013187063.1;XM_013187039.1;XM_013187048.1;XM_013187083.1	0.650009	0.499244	0.576685	1.45072	1.58226	1.79085	0.357794	-1.4828	4.03197e-05	0.000182529	down	yes
GALNT5	XM_013193601.1	2.46153	2.23814	2.8881	1.4984	0.987616	1.27382	2.01811	1.013	4.06527e-05	0.000183843	up	yes
ATF7;LOC106048881	XM_013200985.1;XR_001214322.1;XR_001214320.1;XR_001214323.1;XR_001214321.1	0.827158	0.852317	0.707848	1.9599	2.15576	2.41552	0.365527	-1.45195	4.09462e-05	0.000185072	down	yes
LOC106035567	XR_001206869.1	1.01518	1.12113	1.0074	2.5506	3.63191	2.64755	0.356023	-1.48996	4.09576e-05	0.000185075	down	yes
LOC106030660	XR_001203869.1	0.139026	0.120543	0.320053	1.69666	0.599704	1.41941	0.155989	-2.68048	4.11653e-05	0.000185965	down	yes
CACNA1C	XM_013172988.1	0.318612	0.372826	0.363025	0.978218	1.06829	0.966542	0.349965	-1.51472	4.2048e-05	0.000189703	down	yes
LOC106041562	XM_013190099.1	2.93449	2.33466	2.64398	1.79735	0.963901	1.01713	2.09432	1.06648	4.37941e-05	0.000197269	up	yes
SRL	XM_013176790.1	20.9629	18.9944	16.6837	58.6528	52.5109	45.2818	0.362049	-1.46574	4.38686e-05	0.000197553	down	yes
MEGF10	XM_013195638.1	1.69185	2.01658	1.55263	4.58559	4.52229	5.31708	0.36472	-1.45514	4.39393e-05	0.000197819	down	yes
LOC106045009	XM_013195304.1	3.63172	3.52669	2.9187	8.72822	8.50826	11.9612	0.345134	-1.53477	4.41894e-05	0.000198684	down	yes
UIMC1	XM_013201863.1	0.487726	0.860028	1.01608	2.65884	2.79295	2.51123	0.296852	-1.75219	4.43021e-05	0.000199087	down	yes
RGL1	XM_013177841.1	1.96905	2.18298	2.31364	5.68917	5.80015	5.77561	0.374497	-1.41697	4.45006e-05	0.000199874	down	yes
LOC106032959	XM_013176241.1;XM_013176212.1;XM_013176263.1;XM_013176252.1;XM_013176220.1;XM_013176181.1;XM_013176231.1;XM_013176204.1;XM_013176196.1;XM_013176188.1	0.200094	0.410378	0.390676	0.797699	1.35587	1.23473	0.295472	-1.75891	4.46465e-05	0.000200477	down	yes
LOC106046141	XR_001213089.1;XR_001213088.1;XR_001213090.1	0.778474	0.56678	0.798431	2.46892	3.07368	1.87358	0.289055	-1.79058	4.52981e-05	0.000203031	down	yes
ADK	XM_013176385.1	0.92983	0.948102	0.759006	2.05075	2.74373	2.61197	0.356033	-1.48992	4.56687e-05	0.000204585	down	yes
LYRM2	XM_013180063.1	25.7513	14.0496	9.54534	5.5082	7.62626	8.35653	2.29614	1.19921	4.57552e-05	0.000204812	up	yes
METAP1D	XM_013171516.1	2.13746	1.37797	1.58912	0.736482	0.82786	0.88346	2.08536	1.0603	4.58985e-05	0.000205346	up	yes
HABP2	XM_013174571.1;XM_013174566.1;XM_013174570.1;XM_013174564.1;XM_013174569.1;XM_013174563.1;XM_013174567.1;XM_013174568.1;XM_013174572.1	14.996	4.69927	23.1349	5.40946	5.48015	1.93004	3.34098	1.74027	4.62623e-05	0.000206812	up	yes
TMEM233;PRKAB1	XR_001204260.1;XM_013173730.1;XM_013173729.1;XM_013173731.1	5.58176	5.10161	3.82313	1.04428	2.3975	3.11256	2.21326	1.14618	4.63566e-05	0.00020718	up	yes
LOC106042741	XM_013191812.1	0.394823	0.368092	0.457899	2.11934	1.3623	1.46761	0.246666	-2.01937	4.75958e-05	0.00021233	down	yes
TBX15	XM_013196361.1	2.5948	1.86766	2.59901	6.58197	6.24266	6.73034	0.361109	-1.4695	4.76862e-05	0.000212568	down	yes
PPAPDC3	XM_013193989.1	1.01346	1.2857	0.63832	3.40601	3.19747	2.45697	0.324209	-1.625	5.0394e-05	0.000223882	down	yes
LOC106031129	XR_001204112.1	0.330004	0.300401	0.154484	1.15997	1.32211	0.65744	0.250003	-1.99998	5.08346e-05	0.000225489	down	yes
TRMT10C	XM_013185413.1;XM_013185409.1;XM_013185421.1	1.09873	1.51162	4.70768	9.5725	10.509	15.3454	0.206567	-2.27532	5.15561e-05	0.000228297	down	yes
TMEM9	XM_013196639.1;XM_013196640.1	1.49135	1.48041	1.75589	0.716318	0.534064	1.06831	2.03893	1.02781	5.30573e-05	0.000234378	up	yes
FAM212B	XM_013189777.1	0.325488	0.370654	0.344758	1.4617	0.954022	0.862572	0.317513	-1.65511	5.34211e-05	0.000235864	down	yes
ADARB1	XM_013171743.1;XM_013171739.1;XM_013171740.1;XM_013171742.1;XM_013171741.1;XM_013171738.1	0.570815	0.822192	0.897188	1.92581	2.43015	2.13844	0.352642	-1.50372	5.41147e-05	0.000238659	down	yes
VLDLR	XM_013198844.1	7.31989	6.76788	5.90646	15.6676	19.0234	20.1134	0.364829	-1.45471	5.41367e-05	0.000238659	down	yes
SLC22A23	XM_013193571.1	1.82245	1.33912	1.1233	3.54843	4.34177	4.81755	0.337186	-1.56839	5.48476e-05	0.000241541	down	yes
TACC2	XM_013185814.1;XM_013185815.1	1.99147	2.52025	2.83262	5.8812	7.23534	6.85903	0.367666	-1.44353	5.58409e-05	0.000245411	down	yes
ISCA2	XM_013185714.1;XM_013185715.1	23.4343	7.3404	14.6254	7.71435	6.02201	5.23597	2.39296	1.2588	5.65462e-05	0.000248447	up	yes
IFT140	XM_013197269.1;XM_013197276.1;XM_013197271.1;XM_013197275.1;XM_013197270.1;XM_013197274.1;XM_013197268.1;XM_013197272.1	0.536497	0.560452	0.566114	1.6359	1.66152	1.46696	0.349062	-1.51845	5.66393e-05	0.000248729	down	yes
CHRM3	XM_013201185.1;XM_013201205.1;XM_013201177.1;XM_013201228.1;XM_013201195.1;XM_013201214.1;XM_013201220.1	1.21677	1.53722	1.08127	0.428005	0.825634	0.597174	2.0722	1.05116	5.68558e-05	0.000249615	up	yes
AGPAT2	XM_013188844.1	2.12817	2.5348	2.27062	7.22551	6.8689	6.43106	0.337804	-1.56574	5.71765e-05	0.000250895	down	yes
PGAM1	XM_013180769.1	792.692	707.474	612.983	533.983	289.485	219.851	2.02541	1.01821	5.74029e-05	0.000251567	up	yes
CACHD1	XM_013193100.1;XM_013193101.1	1.19781	1.25676	1.15561	2.97341	3.02167	3.54593	0.378384	-1.40208	5.7495e-05	0.000251906	down	yes
SUSD5	XM_013190398.1	0.460768	0.608061	0.582415	1.43793	1.86905	1.50578	0.343097	-1.54331	5.79929e-05	0.000254022	down	yes
ZNF385C	XM_013199799.1;XM_013199798.1;XM_013199797.1	0.218862	0.481999	0.382992	1.7876	1.81337	0.770169	0.247957	-2.01184	5.83438e-05	0.000255429	down	yes
CDCA2	XM_013200967.1	0.163551	0.23875	0.378551	1.10988	1.02431	0.900599	0.257301	-1.95847	5.96698e-05	0.000260901	down	yes
RBPMS2	XM_013198892.1	0.522602	0.610902	0.438711	1.60574	1.78917	1.52808	0.319362	-1.64673	6.03421e-05	0.000263639	down	yes
RPS6KA5	XM_013177054.1	2.46375	2.66801	2.44241	6.07244	7.14098	7.41933	0.367095	-1.44578	6.06541e-05	0.000264935	down	yes
KIF3C	XM_013200278.1	1.43434	1.48995	2.11653	1.08577	0.44623	0.40337	2.60458	1.38105	6.07806e-05	0.000265352	up	yes
BICC1	XM_013174073.1;XM_013174088.1;XM_013174080.1	1.52055	2.27626	2.42755	5.09659	6.23114	7.18983	0.336134	-1.57289	6.13523e-05	0.000267712	down	yes
LAMA4	XM_013175564.1;XM_013175565.1	2.99224	3.5263	2.80327	8.31287	9.02948	7.98281	0.368085	-1.44189	6.21859e-05	0.000271073	down	yes
TM6SF1	XM_013192759.1	6.06108	5.8481	3.6749	16.5979	15.9725	13.3273	0.339539	-1.55835	6.2344e-05	0.000271694	down	yes
LYVE1;MRVI1	XM_013189113.1;XM_013189112.1;XM_013189090.1;XM_013189099.1;XM_013189091.1;XM_013189103.1;XM_013189096.1;XM_013189093.1;XM_013189106.1;XM_013189104.1;XM_013189097.1;XM_013189111.1;XM_013189101.1;XM_013189092.1;XM_013189094.1;XM_013189095.1;XM_013189108.1;XM_013189100.1;XM_013189110.1;XM_013189098.1;XM_013189102.1;XM_013189105.1;XM_013189109.1;XM_013189107.1	0.457702	0.403504	0.606134	1.16418	1.51676	1.74295	0.331686	-1.59211	6.27132e-05	0.000273025	down	yes
UHRF1	XM_013195303.1	0.977331	1.18231	0.745803	4.12055	2.74173	2.52353	0.309557	-1.69172	6.36054e-05	0.000276558	down	yes
LOC106035757	XR_001206960.1	0.425527	0.358653	0.342308	1.74088	1.15093	0.901702	0.296951	-1.7517	6.44901e-05	0.000280121	down	yes
VEZF1	XM_013193441.1	1.79904	1.56744	2.51146	5.42366	5.78588	5.42098	0.353443	-1.50045	6.60563e-05	0.000286272	down	yes
NPR2	XM_013181621.1	0.38518	0.630862	0.687061	1.89868	2.13956	1.79358	0.292036	-1.77578	6.6921e-05	0.00028958	down	yes
DOCK3	XM_013191932.1;XM_013191929.1;XM_013191933.1;XM_013191930.1;XM_013191935.1;XM_013191931.1	2.22367	2.41557	2.33946	4.9922	6.11798	8.48906	0.356069	-1.48977	6.93945e-05	0.000299468	down	yes
NSMAF	XM_013185861.1	1.52833	1.76411	1.33032	3.49966	4.65177	4.3566	0.369583	-1.43603	6.94514e-05	0.000299623	down	yes
LOC106029598	XM_013170888.1	0.160695	0.404156	0.519202	1.55649	1.46964	1.44914	0.242232	-2.04554	6.96028e-05	0.000300125	down	yes
UXS1	XM_013190235.1;XM_013190236.1	1.37947	1.54275	1.72664	3.26198	4.99217	4.7021	0.358812	-1.4787	7.03877e-05	0.000303433	down	yes
CCNG2	XM_013193796.1;XM_013193797.1	3.51197	3.31362	2.53558	8.38026	9.26003	7.9118	0.366356	-1.44868	7.04291e-05	0.000303535	down	yes
LOC106049026	XM_013201155.1	3.44871	3.71878	2.54806	9.2871	8.38035	8.74439	0.367848	-1.44282	7.15492e-05	0.000307821	down	yes
UBE4B	XM_013194238.1;XM_013194237.1	3.28354	3.02826	3.13626	7.43729	7.59184	10.9916	0.363098	-1.46157	7.31789e-05	0.000313926	down	yes
TET3	XM_013199235.1	0.414733	0.529272	0.496252	1.21623	1.34091	1.54575	0.351034	-1.51032	7.33864e-05	0.000314621	down	yes
ZMIZ1;LOC106032688	XM_013175592.1;XR_001204987.1	1.12225	1.32744	1.29787	3.24738	3.39003	3.0145	0.388271	-1.36486	7.35354e-05	0.000315181	down	yes
CAPG	XM_013170842.1	1.47165	1.15385	1.2023	0.424596	0.0001	0.109549	7.16487	2.84094	7.36112e-05	0.000315348	up	yes
ZDHHC14	XM_013178290.1;XM_013178291.1;XM_013178292.1;XM_013178287.1;XM_013178289.1	1.0836	1.10954	0.92509	3.32153	2.94558	2.54402	0.353896	-1.4986	7.39757e-05	0.000316751	down	yes
FNDC5	XM_013184353.1;XR_001208411.1	4.83322	4.55839	4.13215	16.6016	10.2034	11.685	0.351358	-1.50898	7.68345e-05	0.000327602	down	yes
LTBP1;LOC106029583	XM_013170920.1;XM_013170886.1;XM_013170880.1;XM_013170901.1;XM_013170895.1;XM_013170908.1;XR_001203282.1;XM_013170914.1;XM_013170925.1;XM_013170890.1	0.905162	1.34241	1.01437	3.55344	3.06999	2.72612	0.348888	-1.51916	7.70997e-05	0.000328488	down	yes
PRKD1	XM_013174289.1	1.43646	1.33635	0.985963	3.31307	4.84216	2.89418	0.340178	-1.55564	7.7794e-05	0.000331035	down	yes
KIAA0556	XM_013176901.1;XR_001205305.1;XR_001205306.1;XM_013176900.1;XR_001205309.1;XR_001205307.1;XR_001205308.1;XR_001205310.1	0.580256	0.767593	0.546781	1.63032	2.08464	1.87257	0.339082	-1.56029	7.82413e-05	0.000332608	down	yes
FITM2	XM_013189435.1;XR_001210341.1	6.26816	6.33752	4.44289	14.8702	12.9715	22.2928	0.340056	-1.55615	7.84262e-05	0.000333311	down	yes
FAM196A	XM_013185795.1;XM_013185798.1;XM_013185800.1;XM_013185799.1;XM_013185797.1;XM_013185796.1	0.506105	0.703118	0.712398	1.3227	2.0869	2.22465	0.341061	-1.5519	7.9842e-05	0.000338825	down	yes
CLCN1	XM_013199485.1	2.20039	3.28099	2.55904	6.57968	8.97296	6.52727	0.364151	-1.45739	8.0035e-05	0.00033956	down	yes
CALHM2	XM_013174494.1	0.85656	1.34719	1.33632	0.580851	0.469964	0.682502	2.04237	1.03024	8.0111e-05	0.000339717	up	yes
KCTD15	XM_013176601.1;XM_013176599.1;XM_013176602.1	0.32597	0.30124	0.428279	0.833201	1.35399	1.15305	0.315992	-1.66204	8.13342e-05	0.000344476	down	yes
KIAA1462	XM_013191717.1;XM_013191711.1;XM_013191718.1;XM_013191713.1;XM_013191715.1;XM_013191716.1;XM_013191714.1	2.67566	2.74328	3.23841	7.92718	8.36903	7.10946	0.369882	-1.43486	8.22853e-05	0.000348246	down	yes
FNBP1	XM_013198673.1;XM_013198666.1;XM_013198660.1;XM_013198667.1;XM_013198670.1;XM_013198661.1;XM_013198676.1;XM_013198674.1;XM_013198664.1;XM_013198668.1;XM_013198663.1;XM_013198672.1;XM_013198675.1;XM_013198669.1;XM_013198671.1;XM_013198665.1	1.84373	1.62851	1.89666	4.16077	4.65764	5.31178	0.37996	-1.39608	8.43442e-05	0.000355826	down	yes
PKD2L2	XM_013175891.1	10.0862	3.85683	3.27636	1.65722	1.78823	3.29714	2.55382	1.35266	8.44194e-05	0.00035596	up	yes
SMIM5	XM_013179041.1;XM_013179040.1;XM_013179031.1;XM_013179038.1;XM_013179039.1;XM_013179035.1;XM_013179036.1;XM_013179033.1;XM_013179034.1;XM_013179030.1;XM_013179032.1	0.362409	0.459809	0.335145	0.885971	1.30073	1.23296	0.338443	-1.56301	8.47305e-05	0.000357184	down	yes
FAM120B	XM_013194654.1;XM_013194652.1;XM_013194653.1	0.431671	0.459355	0.414171	1.08871	1.54182	1.1882	0.341788	-1.54883	8.65658e-05	0.000364205	down	yes
RHOU	XM_013199807.1	4.27075	4.62038	4.04467	13.7343	9.89391	11.1107	0.372372	-1.42518	8.77366e-05	0.000368498	down	yes
SDC4	XM_013189140.1;XM_013189141.1	18.8752	17.5844	7.33915	5.69882	6.31128	8.83431	2.10122	1.07123	8.91764e-05	0.000373722	up	yes
LOC106031767	XR_001204446.1;XR_001204447.1;XR_001204445.1	0.315471	0.299563	0.274575	0.657829	0.882872	1.58854	0.284289	-1.81457	9.02294e-05	0.000377839	down	yes
TNFSF10	XM_013174736.1;XM_013174735.1;XM_013174738.1;XM_013174737.1	0.299458	0.706029	0.554008	2.18666	1.12056	2.7185	0.258806	-1.95006	9.02471e-05	0.000377839	down	yes
CASP2	XR_001214254.1;XM_013200811.1;XM_013200812.1	0.593745	0.569484	0.723762	1.45592	2.0064	2.35807	0.324204	-1.62503	9.19312e-05	0.000384515	down	yes
HSPB11	XM_013176357.1	2.31744	2.26134	2.97253	7.0691	7.66638	6.75653	0.351354	-1.509	9.20606e-05	0.000384868	down	yes
FAN1	XM_013177432.1	3.37296	7.60319	11.7901	3.48446	3.39087	3.42124	2.21105	1.14473	9.44198e-05	0.000393867	up	yes
DCUN1D5	XM_013178061.1	6.52808	6.23992	5.81578	4.76328	1.85833	1.61258	2.2569	1.17435	9.6162e-05	0.000400648	up	yes
SMPX	XM_013184025.1;XM_013184020.1;XM_013184021.1;XM_013184022.1;XM_013184024.1;XM_013184019.1;XR_001208307.1;XM_013184023.1;XR_001208308.1	1.22266	2.52697	1.73169	5.38799	6.39031	4.50254	0.336673	-1.57058	9.69694e-05	0.000403522	down	yes
AS3MT	XM_013174633.1	1.49371	1.89221	1.04461	0.75258	0.43671	0.137859	3.33838	1.73915	9.70187e-05	0.000403629	up	yes
UNC13C	XM_013177313.1;XM_013177316.1;XM_013177315.1;XM_013177314.1	0.32097	0.410812	0.367334	0.732634	1.42604	1.29393	0.318344	-1.65134	9.84881e-05	0.000409246	down	yes
LOC106046325;NAGPA	XR_001213183.1;XM_013197262.1	1.24574	1.15389	1.17796	3.65608	3.45036	2.93779	0.356183	-1.48931	0.000100567	0.000416614	down	yes
ATG4B	XM_013186238.1	6.97645	6.16292	2.22071	1.86773	2.853	1.91305	2.31543	1.21128	0.000100577	0.000416614	up	yes
MAP3K3	XM_013196775.1;XM_013196776.1;XM_013196777.1;XM_013196778.1	1.03292	1.35288	1.37086	3.36618	3.73124	3.02285	0.371202	-1.42972	0.00010064	0.000416776	down	yes
GLYCTK	XM_013192021.1;XM_013192022.1;XM_013192023.1;XM_013192024.1	0.386609	0.359986	0.435107	1.13818	1.16154	1.26397	0.331594	-1.59251	0.000100874	0.000417642	down	yes
MED12L	XM_013199259.1	0.813523	1.16345	1.02766	2.27845	2.5114	3.52902	0.361183	-1.4692	0.000102866	0.000425067	down	yes
TTC7B	XM_013182242.1;XM_013182236.1;XM_013182229.1;XM_013182251.1	2.43366	2.14448	2.5063	5.58997	7.21109	6.18755	0.373089	-1.42241	0.000104825	0.000432851	down	yes
POR	XM_013189937.1;XM_013189933.1;XM_013189934.1;XM_013189935.1;XM_013189936.1	1.89192	1.65833	1.86757	4.66112	4.27503	5.76209	0.368603	-1.43986	0.000107859	0.000443885	down	yes
LEO1	XM_013177238.1	0.98169	0.646145	1.30299	2.83002	3.21745	3.37594	0.311016	-1.68494	0.000110711	0.000455075	down	yes
RARS	XM_013178518.1	2.85813	2.59787	3.15282	7.11676	7.64722	7.72798	0.382751	-1.38552	0.0001126	0.000461774	down	yes
S100A1	XM_013201280.1;XM_013201281.1	6.32404	4.48122	7.12032	3.18826	3.48426	1.76985	2.12329	1.0863	0.000112974	0.000463047	up	yes
LOC106030656	XM_013172551.1	21.3661	20.6089	44.8835	16.9932	14.4861	9.54973	2.117	1.08202	0.000115707	0.000473566	up	yes
LOC106042606	XR_001211229.1	0.825117	1.27591	1.82506	0.402305	0.569854	0.531777	2.61054	1.38435	0.000116186	0.000475303	up	yes
SMYD3	XM_013202092.1;XM_013202101.1	0.551103	0.535889	0.552906	1.15596	1.64866	1.82828	0.353967	-1.49831	0.000117353	0.000479619	down	yes
SLC35B3	XM_013179265.1;XM_013179264.1	0.753337	0.539649	0.544528	1.17693	2.43759	2.11963	0.320451	-1.64182	0.000117774	0.000481107	down	yes
LOC106029543	XR_001203266.1	1.83935	1.61301	1.07458	0.862678	0.696919	0.55422	2.1416	1.09869	0.000118616	0.000484316	up	yes
MPP1	XM_013183739.1	11.5877	10.1895	10.4212	27.7437	23.8176	38.5631	0.357265	-1.48493	0.000121725	0.000495951	down	yes
KIF16B	XM_013200727.1	1.76525	1.73462	1.49226	3.19836	4.74339	5.81092	0.362993	-1.46199	0.000122875	0.000500279	down	yes
SPAG6	XM_013172067.1;XM_013172066.1	3.73143	2.70712	2.50327	0.97125	2.29741	1.00689	2.09139	1.06446	0.000124957	0.000507189	up	yes
ST3GAL6	XM_013184835.1;XM_013184800.1;XM_013184820.1;XM_013184763.1;XM_013184827.1;XM_013184858.1;XM_013184772.1;XM_013184842.1;XM_013184792.1;XM_013184851.1;XM_013184811.1;XM_013184782.1	4.06386	4.21024	2.74093	8.14197	10.9221	12.0815	0.353663	-1.49955	0.000125124	0.00050775	down	yes
RARB	XM_013172000.1;XM_013172007.1;XM_013172003.1;XM_013172012.1;XM_013172005.1;XM_013172008.1;XM_013172009.1;XM_013171998.1;XM_013172001.1;XM_013172004.1;XM_013172011.1;XM_013172002.1;XM_013172006.1	0.963708	0.740761	0.83805	2.27225	2.21944	2.50613	0.36333	-1.46065	0.00012734	0.000515887	down	yes
TRIB1;NSMCE2	XM_013185059.1;XM_013185015.1	26.7925	18.9867	12.2172	9.0079	4.95668	12.6876	2.17604	1.12171	0.000127492	0.000516381	up	yes
LOC106030239	XR_001203611.1	0.230662	0.262322	0.25712	1.11005	0.918957	1.02715	0.24544	-2.02656	0.000127997	0.000518305	down	yes
ABCC1	XM_013176938.1;XM_013176939.1;XM_013176936.1;XM_013176935.1;XM_013176934.1;XM_013176937.1	5.95029	6.39656	5.01102	13.54	18.1024	14.7721	0.373974	-1.41899	0.000128786	0.000521251	down	yes
FST	XM_013180613.1;XM_013180615.1;XM_013180614.1	0.763452	0.845375	0.905491	1.99374	2.68213	2.61058	0.345068	-1.53505	0.000129313	0.000523013	down	yes
MXRA7	XM_013178866.1	2.81988	5.31148	2.54967	0.328111	1.65454	1.73335	2.87433	1.52323	0.000130693	0.000527975	up	yes
FKBP5	XM_013197019.1;XM_013197020.1	3.98223	4.84667	4.4366	10.1543	12.1259	12.2942	0.38368	-1.38203	0.00013104	0.000529015	down	yes
ADSL	XM_013181071.1	53.9798	47.7319	41.422	37.2407	15.0485	18.336	2.02667	1.01911	0.000131669	0.000531414	up	yes
TUB	XM_013189067.1;XM_013189066.1;XM_013189065.1;XM_013189070.1;XM_013189064.1;XM_013189069.1;XM_013189068.1;XM_013189060.1;XM_013189063.1;XM_013189071.1;XM_013189061.1	0.797246	0.943376	0.510469	2.79099	1.34428	3.59662	0.291144	-1.7802	0.000132275	0.000533611	down	yes
EXOC1	XM_013172790.1	1.81858	2.41107	2.23912	5.09768	5.90874	6.85991	0.362065	-1.46568	0.000133999	0.000540057	down	yes
LOC106046925	XM_013198175.1;XM_013198176.1;XM_013198178.1;XM_013198173.1;XM_013198177.1	0.440797	0.38489	0.336993	0.825248	1.09833	2.08626	0.289957	-1.78609	0.000134279	0.000540679	down	yes
EPN3	XM_013179233.1	0.981614	1.28085	1.21962	0.777087	0.412344	0.269652	2.38648	1.25489	0.000137194	0.000550863	up	yes
KIAA1033	XM_013180901.1	2.91878	3.35081	2.76647	6.70113	7.66883	9.26184	0.382369	-1.38696	0.000137367	0.00055143	down	yes
BRD1	XM_013188359.1;XM_013188358.1;XM_013188360.1	1.26077	1.47139	1.57929	3.15432	3.96507	4.30092	0.377525	-1.40536	0.00013797	0.000553591	down	yes
EGFL7	XM_013188810.1;XM_013188806.1;XM_013188807.1;XM_013188809.1;XM_013188808.1	1.47941	2.01732	1.86293	4.98797	4.52808	4.54518	0.381166	-1.39151	0.000140516	0.000563016	down	yes
HMBOX1	XM_013184497.1;XM_013184501.1;XM_013184498.1;XM_013184499.1;XM_013184503.1;XM_013184500.1;XM_013184496.1;XM_013184504.1;XM_013184506.1;XM_013184508.1;XM_013184505.1;XM_013184509.1;XM_013184507.1;XM_013184502.1	0.450448	0.726698	1.12199	2.14632	2.18804	2.90776	0.317468	-1.65532	0.000140678	0.000563402	down	yes
LGI2	XM_013180889.1;XM_013180899.1;XM_013180879.1	0.373375	0.422064	0.59219	1.29761	1.64066	1.12732	0.341311	-1.55084	0.000145972	0.000583243	down	yes
ESR1	XM_013178332.1;XM_013178334.1;XM_013178333.1;XM_013178335.1;XM_013178336.1	0.425931	0.465603	0.392274	0.913117	2.18436	1.18952	0.299465	-1.73954	0.000146583	0.000585274	down	yes
FDX1	XM_013188157.1	5.48891	6.18911	6.40557	13.6948	15.6356	17.0362	0.390014	-1.3584	0.000147574	0.000588547	down	yes
RASA2	XM_013181440.1	0.632798	0.702971	0.687002	1.44329	1.98429	2.12835	0.364075	-1.45769	0.000148266	0.00059117	down	yes
MKL2	XM_013189451.1;XM_013189453.1;XM_013189449.1;XM_013189452.1;XM_013189450.1;XM_013189455.1	1.04795	1.20763	1.55713	2.6291	4.50792	3.75134	0.350164	-1.5139	0.000150097	0.000598051	down	yes
ACOT11	XM_013176149.1	3.50229	3.57668	2.81169	12.0288	7.99703	8.3063	0.349097	-1.5183	0.000151639	0.000603355	down	yes
FASTKD3	XM_013182041.1;XM_013182042.1	1.27157	1.53719	1.10696	3.85277	3.58046	3.78027	0.349197	-1.51789	0.000152079	0.000604964	down	yes
PDGFRA	XM_013172769.1;XM_013172771.1;XM_013172770.1	1.81145	3.66074	3.2652	7.27132	8.91251	9.01328	0.346762	-1.52798	0.00015233	0.000605683	down	yes
PPP2R2D	XM_013198750.1	2.77308	2.59407	2.22228	4.99594	6.64599	11.655	0.325769	-1.61808	0.000152471	0.000606103	down	yes
CABIN1	XM_013173593.1	1.0348	1.25143	1.30053	3.0308	3.07017	3.09606	0.389991	-1.35849	0.000152546	0.00060626	down	yes
STOX2	XM_013179737.1	0.393881	0.626077	0.369771	1.2412	1.48454	1.11308	0.36202	-1.46586	0.000154282	0.000612166	down	yes
EFNA1	XM_013200443.1	0.607536	0.534823	0.441474	2.25767	2.7319	1.51023	0.243674	-2.03698	0.000154855	0.000614156	down	yes
ERRFI1	XM_013198601.1;XM_013198599.1	1.48046	3.86648	4.25715	0.581901	1.52799	1.70066	2.5204	1.33365	0.000160889	0.00063588	up	yes
TMEM8A	XM_013177184.1	2.52411	1.77645	1.06451	0.750639	0.879794	1.02656	2.01922	1.0138	0.000163508	0.000645195	up	yes
CSNK1G3	XM_013197131.1;XM_013197138.1;XR_001213125.1;XM_013197130.1;XM_013197129.1;XM_013197135.1;XM_013197128.1;XM_013197139.1;XM_013197132.1;XM_013197140.1;XM_013197133.1;XM_013197136.1;XR_001213126.1;XM_013197141.1;XM_013197137.1	0.263552	0.455723	0.439492	0.814867	1.35497	1.34598	0.329586	-1.60127	0.000164944	0.000650263	down	yes
LOC106046928	XR_001213513.1;XR_001213514.1	0.373899	0.39772	0.380485	0.849392	1.15414	1.40192	0.338311	-1.56358	0.000165047	0.000650442	down	yes
HDAC9	XM_013171800.1;XM_013171808.1;XM_013171797.1;XM_013171807.1;XM_013171803.1;XM_013171796.1;XM_013171804.1;XM_013171798.1;XM_013171806.1;XM_013171799.1;XM_013171805.1;XM_013171801.1	0.930861	1.08351	1.14401	2.25045	3.28211	2.66682	0.385197	-1.37633	0.000165381	0.000651534	down	yes
ALDH7A1	XM_013197604.1	3.11471	3.04879	2.20869	7.4218	7.38556	7.07749	0.382556	-1.38626	0.000165547	0.000652039	down	yes
GAS6	XM_013197473.1	3.24399	4.19411	3.84541	9.81031	8.83893	12.3739	0.363713	-1.45913	0.000165754	0.000652703	down	yes
ABCC9	XM_013184564.1	2.45865	2.7136	2.68894	6.46447	5.99418	7.71519	0.389672	-1.35967	0.0001666	0.000655584	down	yes
LOC106043077	XM_013192371.1;XR_001211446.1	1.24036	1.35036	1.22342	4.25839	4.14599	2.43302	0.351942	-1.50659	0.000167741	0.000659559	down	yes
LOC106032340	XM_013175278.1;XM_013175280.1;XM_013175279.1	1.04396	1.22423	0.8674	2.10228	3.43748	3.63288	0.341843	-1.5486	0.000167764	0.000659559	down	yes
HADHB	XM_013200291.1	63.9878	51.7689	48.746	177.358	131.638	129.372	0.375261	-1.41403	0.000168858	0.000662948	down	yes
NRDE2	XM_013177063.1	0.738149	1.03227	1.05327	2.13869	2.69969	2.97586	0.361352	-1.46852	0.000170825	0.000670364	down	yes
DMD	XM_013192671.1;XM_013192672.1;XM_013192670.1;XM_013192669.1;XM_013192675.1;XM_013192682.1;XM_013192673.1;XM_013192679.1;XM_013192676.1;XM_013192677.1;XM_013192678.1;XM_013192681.1;XM_013192680.1;XM_013192674.1	1.45833	2.02885	1.85257	3.82326	4.83031	5.22208	0.384829	-1.37771	0.000174245	0.000682327	down	yes
AMIGO2	XM_013198927.1;XM_013198918.1	0.328216	0.421623	0.357787	1.18767	0.90141	1.18485	0.338317	-1.56355	0.000174271	0.000682327	down	yes
RPP38	XM_013186993.1	0.506953	0.906377	0.727771	1.82296	2.42683	1.95226	0.345225	-1.53439	0.000174551	0.00068311	down	yes
LOC106029718	XM_013170985.1	231.903	219.142	102.313	1027.72	539.903	423.815	0.277868	-1.84753	0.000174952	0.000684057	down	yes
PTAFR	XM_013197639.1	1.00464	1.72284	0.765285	0.649909	0.525589	0.561859	2.01039	1.00748	0.000177015	0.000691019	up	yes
TCF20	XM_013197093.1;XM_013197046.1;XM_013197058.1;XM_013197083.1;XM_013197101.1;XM_013197072.1;XM_013197066.1;XM_013197053.1	0.830007	0.978952	1.09831	2.48498	2.78679	2.28784	0.384579	-1.37865	0.000178453	0.000695843	down	yes
CHD4	XM_013199495.1	3.68336	4.18603	3.92782	10.8422	10.2418	9.28346	0.388481	-1.36409	0.000179165	0.000698459	down	yes
EPC2	XM_013198104.1;XM_013198105.1;XM_013198101.1;XM_013198102.1;XM_013198103.1	1.37209	1.51959	1.577	3.47958	3.74595	4.12704	0.393627	-1.3451	0.000186575	0.000725236	down	yes
KIF3B	XM_013198498.1;XM_013198497.1;XM_013198499.1	0.270709	0.26508	0.320202	0.751399	1.63959	0.637011	0.282692	-1.8227	0.000186826	0.000726015	down	yes
LOC106046127	XM_013196964.1	1.44092	1.73548	1.5847	0.948471	0.89547	0.330673	2.1894	1.13054	0.0001877	0.000728751	up	yes
LOC106049126	XM_013201303.1	2.04	2.99712	3.80032	1.27415	1.16163	1.47602	2.25918	1.1758	0.000194369	0.00075209	up	yes
KCNMA1	XM_013176100.1;XM_013175870.1;XM_013175937.1;XM_013176052.1;XM_013176092.1;XM_013175948.1;XM_013175892.1;XM_013175875.1;XM_013176087.1;XM_013175985.1;XM_013176016.1;XM_013175977.1;XM_013176121.1;XM_013175963.1;XM_013175971.1;XM_013175919.1;XM_013176046.1;XM_013176034.1;XM_013175992.1;XM_013175909.1;XM_013176006.1;XM_013175899.1;XM_013176115.1;XM_013176080.1;XM_013176023.1;XM_013176074.1;XM_013175…	2.0007	2.15857	1.31603	4.42548	6.1022	4.31719	0.368835	-1.43895	0.000197452	0.00076333	down	yes
PELI2	XM_013193865.1	0.687717	0.813468	0.684353	1.76867	2.23554	1.90623	0.369775	-1.43528	0.000199481	0.000770651	down	yes
RCOR3	XM_013173915.1;XM_013173916.1	0.418658	0.51695	0.60174	1.24401	1.34936	1.78559	0.351077	-1.51014	0.000200783	0.000774987	down	yes
ZMYM2	XM_013188176.1	0.648281	0.791436	1.22963	2.37576	4.19399	1.97865	0.312263	-1.67917	0.000202974	0.000782912	down	yes
HHIPL2	XM_013173979.1	0.384767	0.605287	0.875541	1.75201	1.82779	2.48789	0.307464	-1.70151	0.000203122	0.000783308	down	yes
KIAA0586	XM_013183076.1;XM_013183075.1;XM_013183073.1;XM_013183074.1;XR_001207898.1	0.519318	0.709331	0.635581	1.67778	1.74975	1.66374	0.366162	-1.44945	0.000203984	0.000786454	down	yes
JAG2	XM_013182978.1	1.46986	1.59547	1.37537	3.87898	3.53353	3.71066	0.39923	-1.32471	0.00021309	0.000818801	down	yes
FAM124B	XM_013181428.1;XM_013181427.1;XM_013181429.1	0.394081	0.312056	0.456335	1.33951	1.62135	0.853922	0.304729	-1.7144	0.000215089	0.000825742	down	yes
MLF1	XM_013193076.1;XM_013193075.1	16.0496	19.6858	15.8602	54.0172	56.3849	31.2409	0.364265	-1.45694	0.000215773	0.000827813	down	yes
NPC1	XM_013183546.1	7.15484	6.92025	6.26213	15.3746	15.3152	23.8309	0.373019	-1.42268	0.000217395	0.000833851	down	yes
LOC106045545	XM_013196099.1	0.709519	1.37677	1.01492	0.544169	0.1861	0.444768	2.63924	1.40012	0.000221528	0.000846693	up	yes
PAPD7	XM_013182009.1;XM_013182008.1;XM_013182010.1;XM_013182011.1	1.04013	1.12518	1.07477	2.49826	2.80891	2.83576	0.3979	-1.32952	0.000223049	0.000852107	down	yes
LOC106048035	XM_013199806.1	0.56016	0.689136	0.609879	0.854257	2.64647	3.16891	0.278752	-1.84295	0.000224089	0.000855699	down	yes
LRCH1	XM_013179535.1	0.260181	0.617345	0.411723	1.51107	1.86433	0.855347	0.304733	-1.71438	0.000224675	0.000857575	down	yes
GNAL	XM_013179373.1;XM_013179374.1;XM_013179375.1;XM_013179376.1;XM_013179377.1	1.19811	1.4622	1.49105	3.2332	4.04984	3.90178	0.37116	-1.42989	0.000226769	0.000864777	down	yes
SHPRH	XM_013178312.1	0.873222	1.04451	1.08332	2.46469	2.74606	2.4201	0.393279	-1.34638	0.000228525	0.000870461	down	yes
MAP3K13	XM_013186246.1;XM_013186247.1;XM_013186244.1;XM_013186243.1;XM_013186241.1;XM_013186245.1	1.10885	1.03286	0.982384	2.7909	3.20571	2.4136	0.371465	-1.4287	0.000232485	0.000883824	down	yes
RERE;LOC106044284	XM_013194219.1;XR_001212194.1	1.51636	2.00752	2.03269	4.45513	5.43695	4.27026	0.392349	-1.34979	0.000235217	0.000893221	down	yes
LOC106033178	XR_001205202.1	0.810714	0.695867	0.764628	1.73889	2.29114	2.51408	0.347062	-1.52674	0.000237925	0.000902504	down	yes
TFEB	XM_013196580.1	1.48926	1.29806	0.949363	4.96103	3.12853	3.35274	0.326568	-1.61454	0.000239385	0.000907518	down	yes
PLCL1	XM_013187504.1	0.781045	0.790512	0.870262	2.6241	2.50986	1.80207	0.352049	-1.50615	0.000242276	0.000917385	down	yes
LOC106030969	XR_001204043.1	0.34491	0.424195	0.426108	1.09449	1.20788	1.09917	0.351373	-1.50892	0.000242697	0.000918777	down	yes
SH2B2	XM_013190017.1	8.11045	8.19034	6.67257	1.96105	0.643869	5.15781	2.95944	1.56533	0.000243873	0.000922821	up	yes
PRKAA2	XM_013176425.1;XM_013176427.1;XR_001205184.1;XM_013176426.1	1.77563	3.90724	3.27546	8.00747	8.09736	9.45051	0.350546	-1.51232	0.000247102	0.000934424	down	yes
XPR1	XM_013199425.1	1.17417	1.24506	1.11198	2.84566	2.92753	2.96547	0.40409	-1.30725	0.000247633	0.000935992	down	yes
LOC106042664	XR_001211271.1	0.835869	1.30472	1.12233	2.67813	3.07786	3.54218	0.350921	-1.51078	0.000250337	0.00094499	down	yes
LMNB2	XM_013196292.1;XR_001212903.1	4.01972	3.51161	2.49488	1.91035	1.90268	0.5159	2.31609	1.21169	0.000252517	0.000952169	up	yes
FBXO33	XM_013185535.1	1.44329	1.90746	1.47644	3.81206	4.06137	5.15988	0.370374	-1.43295	0.000252781	0.000952957	down	yes
ARHGAP22	XM_013198262.1;XM_013198415.1;XM_013198483.1;XM_013198333.1;XM_013198126.1;XM_013198054.1;XM_013198203.1	0.335952	0.523569	0.36611	0.852529	1.35474	1.24238	0.355292	-1.49292	0.000253525	0.000955343	down	yes
LOC106046840	XR_001213464.1	1.28092	1.33793	1.22713	3.39485	3.10583	5.2726	0.32667	-1.6141	0.000264198	0.000990988	down	yes
LOC106040588	XM_013188561.1	1.35692	1.0641	1.15387	3.13843	3.09254	3.13085	0.381859	-1.38889	0.000275047	0.00102865	down	yes
PIGA	XM_013184011.1	0.323943	0.468336	0.288939	0.874978	1.26679	1.11099	0.3324	-1.58901	0.000278385	0.00104011	down	yes
GALNT15	XM_013171945.1;XM_013171944.1;XM_013171943.1	0.471079	1.47471	1.2106	3.59865	3.34109	3.03804	0.316343	-1.66044	0.00028533	0.00106351	down	yes
GAMT	XM_013200082.1	10.1635	9.04081	7.60245	18.9915	23.6547	26.3359	0.388605	-1.36362	0.000286431	0.00106738	down	yes
RNF8	XM_013200105.1	1.94109	1.80157	2.0411	4.01643	5.43562	5.16756	0.395617	-1.33782	0.000286657	0.00106799	down	yes
LRCH2	XM_013183250.1	1.2661	2.00009	2.04827	3.85498	5.08875	5.46226	0.368906	-1.43867	0.000288294	0.00107316	down	yes
LOC106048322	XR_001214126.1	4.64579	4.19765	3.29213	2.63286	2.08191	0.774657	2.21072	1.14451	0.00028865	0.00107425	up	yes
LOC106034162	XM_013178120.1;XM_013178122.1;XM_013178121.1	0.604831	0.747874	0.83616	2.30754	2.62615	1.51671	0.339338	-1.55921	0.000297615	0.0011045	down	yes
SCAI	XM_013188800.1	0.66075	0.672504	0.698555	1.74455	1.70899	1.75128	0.390371	-1.35708	0.000301112	0.00111675	down	yes
MYO1B	XM_013187486.1;XM_013187482.1;XM_013187484.1;XM_013187485.1;XM_013187483.1	1.08935	1.28625	1.37718	2.5636	3.58086	3.32393	0.396348	-1.33516	0.00030359	0.00112545	down	yes
HIBADH	XM_013171909.1	2.18766	2.04388	2.00559	4.43194	5.63384	5.54174	0.399624	-1.32329	0.000303957	0.00112657	down	yes
HMOX1	XM_013181078.1	4.08394	3.67209	3.36466	7.81568	8.37005	17.0769	0.334329	-1.58066	0.0003159	0.00116605	down	yes
LOC106031505;GLTSCR1L	XR_001204328.1;XR_001204327.1;XM_013173889.1;XR_001204329.1	1.04606	0.878489	1.03878	2.09529	2.76789	2.76348	0.388549	-1.36383	0.000316486	0.0011678	down	yes
MYEF2	XM_013177278.1;XM_013177279.1;XM_013177277.1;XM_013177276.1	1.37969	1.24555	1.62262	3.2254	3.69255	3.77322	0.397324	-1.33161	0.00032424	0.00119375	down	yes
LOC106032892	XM_013176103.1	0.586599	0.614721	0.51638	1.67986	1.6635	1.46697	0.357085	-1.48566	0.000327248	0.00120328	down	yes
TMPRSS12	XM_013199356.1;XM_013199357.1	0.234056	0.879986	0.689916	1.60545	1.85846	3.51528	0.258477	-1.95189	0.00034287	0.0012548	down	yes
DTNA	XM_013184901.1;XM_013184895.1;XM_013184902.1;XM_013184899.1;XM_013184900.1;XM_013184897.1;XM_013184903.1;XM_013184896.1;XM_013184898.1;XM_013184894.1	1.95961	1.91801	2.0179	4.48645	5.20958	4.62161	0.411767	-1.2801	0.000344297	0.00125953	down	yes
CBX6	XM_013180836.1	0.536843	0.777813	0.966187	2.25118	1.89452	2.11083	0.364554	-1.4558	0.00034563	0.00126382	down	yes
LOC106033495	XR_001205369.1	0.746014	0.781837	0.961911	1.93202	2.16942	2.32154	0.387633	-1.36724	0.000347182	0.00126896	down	yes
CHD5	XM_013198580.1	0.450737	0.401525	0.529663	1.21065	1.23114	1.29469	0.369847	-1.435	0.00034743	0.00126932	down	yes
XRN2;KIZ	XM_013191106.1;XM_013191107.1;XM_013191109.1;XM_013191108.1	1.5561	1.62598	1.75488	3.89807	4.41054	3.94153	0.403013	-1.3111	0.00035911	0.00130726	down	yes
LOC106032345	XM_013175297.1	2.52366	2.61575	4.47781	0.600119	2.19084	1.28746	2.35808	1.23761	0.00036085	0.00131324	up	yes
MAP4K4	XM_013190217.1	1.29571	1.32687	1.70512	3.2751	3.85708	4.12284	0.384512	-1.3789	0.000365798	0.00132879	down	yes
LOC106033676	XM_013177327.1	0.758434	0.728937	0.397919	1.66102	2.27573	2.0679	0.313972	-1.67129	0.000368018	0.00133572	down	yes
SLC27A1	XM_013201811.1;XM_013201812.1	13.6009	11.5245	9.86375	33.2832	29.2275	27.2933	0.389617	-1.35987	0.000369091	0.00133905	down	yes
ID2	XM_013172597.1	0.53718	0.820595	0.598807	2.05143	2.02838	1.50611	0.35027	-1.51346	0.000373397	0.00135352	down	yes
PSME4	XM_013191030.1	10.2409	10.2782	9.61077	20.6013	22.3442	36.9366	0.377179	-1.40668	0.00038211	0.00137754	down	yes
TNRC6A	XM_013196849.1;XM_013196851.1;XM_013196852.1;XM_013196850.1;XM_013196848.1	1.85921	2.44025	2.61342	6.66384	5.58997	5.23753	0.395217	-1.33928	0.000382355	0.00137784	down	yes
LOC106041852	XM_013190490.1;XM_013190491.1	0.364251	0.503836	0.651899	1.39178	1.26072	1.80119	0.341287	-1.55094	0.000386032	0.00138649	down	yes
ZNF341	XM_013199393.1	0.503983	0.442274	0.523155	1.38339	1.12987	1.40376	0.375134	-1.41452	0.000392869	0.00140951	down	yes
XIAP	XM_013185198.1;XM_013185201.1;XM_013185203.1;XM_013185202.1;XM_013185199.1	1.17314	2.43203	2.01491	5.12272	5.81066	4.50581	0.364014	-1.45793	0.000393222	0.00141022	down	yes
CNOT6	XM_013175930.1;XM_013175929.1	6.43956	7.13539	7.3603	15.5208	20.1748	16.2854	0.402748	-1.31205	0.000400121	0.00143373	down	yes
TDG	XM_013180993.1	3.29579	3.21333	3.09693	7.47542	7.39133	8.30741	0.414515	-1.2705	0.000401145	0.0014368	down	yes
TMEM209	XM_013185505.1;XR_001208822.1	0.801645	0.876159	1.11113	2.40188	2.58457	2.29582	0.382975	-1.38468	0.000414074	0.00147852	down	yes
LOC106043646	XM_013193182.1	0.167808	0.416002	0.183328	1.83114	0.675273	0.645935	0.243354	-2.03887	0.000420374	0.00150004	down	yes
TBX4	XM_013198025.1	0.247094	0.268275	0.402238	1.1762	0.968816	0.91936	0.299443	-1.73965	0.000423043	0.00150831	down	yes
KRAS	XM_013184677.1;XM_013184678.1	5.52516	1.28235	3.87793	1.23162	1.18301	2.17434	2.32851	1.2194	0.000432968	0.00153985	up	yes
LOC106048669	XR_001214237.1	0.31879	0.28909	0.406306	0.833117	1.3192	1.13485	0.308529	-1.69652	0.000439306	0.00155948	down	yes
LOC106037785	XR_001208255.1;XR_001208256.1	0.344058	0.41364	0.386336	0.972834	0.909334	1.22631	0.368037	-1.44208	0.00044107	0.00156445	down	yes
LYRM9	XM_013193499.1;XM_013193500.1;XM_013193496.1;XM_013193497.1;XM_013193502.1;XM_013193498.1	0.268442	0.349041	0.382917	1.00333	1.81076	0.582579	0.294524	-1.76355	0.000441605	0.00156602	down	yes
FBXO30;LOC106034287;EPM2A	XM_013178330.1;XM_013178331.1;XR_001205909.1;XM_013178349.1;XR_001205908.1	4.90398	4.24672	5.01021	8.44136	12.6695	16.4959	0.376551	-1.40908	0.000442165	0.00156768	down	yes
VPS50	XM_013187007.1;XM_013187009.1;XM_013187008.1	3.00234	3.62899	3.46486	7.49465	8.71274	9.26228	0.396401	-1.33497	0.000443884	0.00157313	down	yes
LRSAM1	XM_013182904.1	0.914052	0.850247	0.647686	2.46202	1.80116	2.10654	0.378664	-1.40101	0.00044799	0.00158637	down	yes
SNAPC4	XM_013188826.1;XM_013188827.1	1.08752	1.31435	1.24034	2.96748	3.04657	3.13164	0.398244	-1.32827	0.000449751	0.00159129	down	yes
LOC106047564	XR_001213838.1;XR_001213836.1;XR_001213837.1	1.62865	1.98248	1.75195	3.58597	5.66502	5.21112	0.370837	-1.43114	0.000451074	0.00159531	down	yes
LOC106040707	XM_013188782.1	9.66087	8.27431	7.27298	20.646	19.4579	23.1416	0.398576	-1.32707	0.000458505	0.00161959	down	yes
YTHDC1	XM_013193778.1;XM_013193777.1	1.64708	2.53746	2.27691	5.12942	5.44749	5.76632	0.395359	-1.33876	0.000460236	0.00162523	down	yes
RNASEL	XM_013199458.1;XM_013199460.1;XM_013199457.1;XM_013199459.1	0.352392	0.381315	0.338881	1.17727	1.61064	0.623438	0.314418	-1.66925	0.000464219	0.00163674	down	yes
LOC106041187	XR_001210348.1;XR_001210347.1;XR_001210346.1	1.03614	1.304	1.16791	2.76078	3.33585	2.87426	0.391047	-1.35459	0.00046554	0.00164039	down	yes
CRTC1	XM_013199687.1;XM_013199689.1;XM_013199690.1	1.69118	1.90873	1.98625	4.06095	4.96226	4.68495	0.407506	-1.29511	0.000468394	0.00164875	down	yes
ADAMTS12	XM_013181607.1	1.38976	1.76686	1.28367	3.62964	3.52169	3.8893	0.402177	-1.3141	0.000472503	0.00166185	down	yes
MYOZ2	XM_013185301.1;XM_013185300.1	7.18405	5.91866	7.60771	20.2347	15.483	15.9467	0.400864	-1.31881	0.000473308	0.001664	down	yes
RASGEF1A	XM_013175324.1;XM_013175321.1;XM_013175314.1	0.5417	0.674274	0.621481	1.26765	1.66749	1.87228	0.382213	-1.38755	0.000479521	0.00168239	down	yes
LOC106029714	XM_013170980.1	16.2604	0.0001	7.66567	0.501562	0.995858	0.15523	14.4774	3.85574	0.000481955	0.0016899	up	yes
AASDH	XM_013172794.1	0.680635	1.16227	1.00343	2.45659	2.60387	2.53048	0.374964	-1.41518	0.000483398	0.00169461	down	yes
LOC106048034	XR_001214042.1	0.396931	0.171922	0.701758	2.65581	1.83119	1.26477	0.220908	-2.17849	0.000483799	0.00169567	down	yes
COL15A1	XM_013184866.1	1.51113	1.41548	1.64622	3.27411	4.04409	3.87268	0.40862	-1.29117	0.000497207	0.00173734	down	yes
SMTN	XM_013198953.1;XM_013198956.1;XM_013198954.1;XM_013198957.1;XM_013198955.1	3.43251	2.78183	2.97918	8.07047	8.81016	6.42453	0.394484	-1.34196	0.000503316	0.00175546	down	yes
PDGFRL	XM_013179874.1;XM_013179873.1	2.3709	2.45053	1.9067	8.02199	4.24979	5.78137	0.372685	-1.42397	0.000508831	0.0017711	down	yes
AKAP1	XM_013193447.1	6.65112	8.12041	7.00225	18.329	16.801	16.6588	0.420435	-1.25005	0.000510252	0.00177532	down	yes
DNM1	XM_013198705.1	0.729122	1.01003	0.710767	1.90143	1.98073	2.1702	0.404786	-1.30477	0.000513185	0.00178372	down	yes
TRIM24	XM_013173120.1;XM_013173121.1;XM_013173119.1	0.489639	0.534757	0.596066	1.46665	1.40837	1.41121	0.378063	-1.4033	0.000513807	0.00178552	down	yes
SERPIND1	XM_013173564.1;XM_013173563.1;XM_013173565.1	1.12349	1.67866	1.63766	3.43644	3.9479	3.69054	0.40089	-1.31872	0.000514886	0.00178891	down	yes
ELMSAN1	XM_013191770.1;XM_013191760.1;XM_013191763.1	0.992963	1.56818	1.43124	3.38627	3.48524	3.16786	0.397673	-1.33035	0.000516599	0.00179413	down	yes
RBM33	XM_013185729.1	1.11097	1.40587	0.976113	2.50877	2.90331	3.22519	0.404404	-1.30613	0.000530308	0.00183724	down	yes
SCN4A	XM_013198181.1;XM_013198182.1	5.94564	4.837	4.11049	11.8052	12.8078	12.4264	0.40209	-1.31441	0.000533722	0.00184575	down	yes
CADPS2	XM_013194588.1;XM_013194582.1;XM_013194586.1;XM_013194583.1;XM_013194585.1;XM_013194587.1;XM_013194584.1	0.461983	0.431184	0.385192	1.09041	1.31248	1.07692	0.367363	-1.44472	0.000534882	0.00184939	down	yes
COL1A2	XM_013187030.1	19.4351	21.1412	14.1588	61.1988	50.3922	33.6853	0.376766	-1.40826	0.00053769	0.0018576	down	yes
MMAB	XM_013173210.1	0.998862	0.839263	0.810535	2.33664	2.42429	2.02675	0.390216	-1.35766	0.000544362	0.00187697	down	yes
NPHP4	XM_013198579.1	0.621927	0.505224	0.565353	1.69392	1.41627	1.44633	0.371447	-1.42877	0.000544877	0.00187789	down	yes
PHF11	XM_013179600.1	1.11804	1.18344	1.08528	2.37608	3.31618	3.42578	0.371435	-1.42882	0.000547147	0.00188458	down	yes
LOC106043539	XR_001211733.1;XR_001211732.1	0.111208	0.294288	0.202051	3.06686	1.06007	0.194604	0.140586	-2.83048	0.000548497	0.00188847	down	yes
ZBTB20;LOC106037816	XR_001208319.1;XM_013184009.1;XM_013184055.1;XM_013183988.1;XM_013184018.1;XM_013183999.1;XM_013184062.1;XR_001208322.1;XM_013184040.1;XM_013184033.1;XM_013183921.1;XM_013183980.1;XM_013184047.1;XM_013183957.1;XM_013183930.1;XR_001208320.1;XM_013184027.1;XM_013184070.1;XM_013183940.1;XM_013183971.1;XM_013184078.1;XM_013183948.1;XR_001208325.1;XM_013183966.1;XR_001208285.1;XR_001208287.1;XM_013184…	0.802106	1.12045	1.19444	2.27441	2.66236	2.70236	0.408029	-1.29326	0.000550705	0.00189362	down	yes
C1QTNF6	XM_013181103.1	0.66265	1.09865	0.344211	2.44383	2.54215	1.98851	0.301887	-1.72792	0.000550766	0.00189362	down	yes
SNX29	XM_013176805.1	0.741275	0.799474	1.07416	1.80984	2.35233	2.7157	0.380192	-1.3952	0.000552902	0.00189983	down	yes
SH3BP4	XM_013178757.1;XM_013178755.1;XM_013178756.1;XM_013178758.1	1.19455	1.29178	1.12062	3.5795	3.0919	2.37005	0.398934	-1.32578	0.000556079	0.0019096	down	yes
FSTL3	XM_013201250.1	1.58277	1.33303	1.22455	0.437676	0.348397	0.926057	2.41824	1.27396	0.000558391	0.001916	up	yes
ATP10D	XM_013172698.1	0.890885	1.09635	0.997403	1.87307	2.63867	3.53873	0.37074	-1.43152	0.000560964	0.00192444	down	yes
LOC106045776	XM_013196472.1;XM_013196471.1	0.604992	0.671454	0.615116	1.56839	1.77691	1.40123	0.398515	-1.3273	0.000562918	0.00192999	down	yes
DPY19L4	XM_013172347.1	3.11731	3.13026	2.00701	5.93791	7.91137	7.50159	0.386616	-1.37103	0.000566819	0.00194104	down	yes
COQ10B	XM_013187611.1	12.519	11.2083	10.5884	20.927	33.848	33.8369	0.387258	-1.36863	0.000574845	0.00196462	down	yes
CRBN	XM_013182353.1	2.29886	2.57332	2.51448	5.00747	7.31767	6.13608	0.400118	-1.3215	0.000574966	0.00196462	down	yes
CITED2	XM_013175363.1	0.44599	0.421745	0.623555	1.49972	1.16111	2.0968	0.313452	-1.67368	0.000585179	0.00199634	down	yes
RSF1	XM_013187331.1	0.930241	0.722945	1.00466	2.13506	2.02819	2.40181	0.404848	-1.30455	0.000587639	0.00200393	down	yes
RMDN2	XR_001203242.1;XM_013170778.1;XM_013170784.1;XM_013170796.1;XR_001203243.1	0.306235	0.388703	0.461099	0.703647	1.35674	1.40919	0.333193	-1.58557	0.000592555	0.00201869	down	yes
NUP54	XM_013193742.1	0.390299	0.61059	0.956362	1.82941	2.06826	1.88187	0.338652	-1.56212	0.000598603	0.00203646	down	yes
ALDH6A1	XM_013185609.1	58.6687	52.3052	45.4833	141.416	129.218	110.12	0.410914	-1.28309	0.000600938	0.00204319	down	yes
MBTPS2	XM_013183964.1;XM_013183965.1	0.690322	0.837647	0.556794	1.41384	1.87558	1.93012	0.399415	-1.32404	0.000601159	0.00204354	down	yes
KDM4B	XM_013195224.1	1.52414	1.55056	1.25383	3.5708	3.388	3.4112	0.417409	-1.26047	0.000602091	0.00204621	down	yes
LETM2	XM_013194467.1;XM_013194466.1;XM_013194468.1	0.399827	0.459955	0.39814	1.46383	1.01097	1.04818	0.357062	-1.48575	0.000603414	0.00204998	down	yes
CEP295	XM_013178137.1	0.506554	0.230561	0.474536	1.66548	1.4136	0.893841	0.304977	-1.71323	0.000603696	0.00205053	down	yes
RANBP17	XM_013178495.1	0.60708	0.572353	0.647674	1.42398	1.61263	1.79165	0.378419	-1.40194	0.000606101	0.00205789	down	yes
LOC106036203	XM_013181468.1	0.504293	0.676066	0.711553	1.40471	2.12166	1.49106	0.377068	-1.4071	0.000606353	0.00205834	down	yes
LOC106042497	XR_001211153.1	0.545734	0.457033	0.548118	1.20298	1.38682	1.38756	0.389929	-1.35872	0.00060678	0.00205938	down	yes
ERO1A	XM_013193816.1	0.419949	0.418349	0.578082	2.03507	1.32076	0.966542	0.327686	-1.60961	0.00060696	0.00205958	down	yes
LOC106042683	XM_013191752.1	0.459047	0.358669	0.482191	0.893982	1.20585	2.00144	0.316952	-1.65766	0.000612042	0.00207477	down	yes
LOC106047992	XM_013199753.1	2.10301	1.55071	0.806622	0.697199	0.666157	0.402873	2.52535	1.33648	0.000612296	0.00207522	up	yes
LOC106049097	XM_013201260.1	1.12205	1.25375	1.31958	0.919069	0.514124	0.409951	2.00493	1.00355	0.000614161	0.00208072	up	yes
ARHGAP40;LOC106043485	XM_013192970.1;XM_013192969.1;XM_013192967.1;XM_013192968.1;XM_013192974.1;XM_013192965.1;XM_013192972.1;XM_013192973.1;XR_001211701.1;XM_013192971.1	0.657962	0.877194	0.841918	1.60534	2.01721	2.2009	0.40819	-1.29269	0.00061511	0.00208353	down	yes
DLL4	XM_013192580.1	2.52356	2.61359	1.76366	5.09045	5.90515	6.99059	0.383672	-1.38205	0.000632171	0.00213794	down	yes
GEN1	XM_013172669.1;XM_013172670.1	0.188943	0.337009	0.557253	1.31951	0.995915	1.19044	0.30897	-1.69446	0.000639437	0.00215783	down	yes
CAPN3;GANC	XM_013192133.1;XM_013192128.1;XR_001211367.1;XM_013192151.1;XM_013192119.1;XM_013192067.1;XM_013192084.1;XM_013192108.1;XM_013192142.1;XM_013192070.1;XM_013192090.1;XM_013192076.1	9.47809	9.9668	10.4807	18.0595	25.1276	30.9761	0.403511	-1.30932	0.000640236	0.0021601	down	yes
RNF144A	XM_013172596.1;XM_013172594.1;XM_013172593.1	1.42246	1.6821	0.885513	3.43391	3.25849	4.00799	0.37289	-1.42318	0.000644196	0.00217218	down	yes
UNK	XM_013179087.1;XM_013179086.1;XM_013179089.1;XM_013179090.1;XM_013179091.1;XM_013179088.1	0.458752	0.805263	0.690173	1.57981	1.65121	1.64965	0.400393	-1.32051	0.000649542	0.00218892	down	yes
MYBPC3	XM_013193467.1	0.139341	0.143734	0.222289	0.282454	0.380402	2.34265	0.168146	-2.57221	0.000657218	0.00221218	down	yes
TSNAXIP1	XM_013176548.1;XM_013176542.1;XM_013176545.1;XM_013176543.1;XM_013176544.1;XM_013176547.1;XM_013176541.1	1.03474	1.51189	1.43134	2.88912	3.51042	3.44132	0.404231	-1.30675	0.000662213	0.00222593	down	yes
TEAD1	XM_013189033.1	1.18483	1.31875	1.39598	3.07384	3.17647	2.87239	0.427457	-1.22615	0.000663655	0.00222991	down	yes
RUNX1T1	XM_013172363.1	0.430429	0.518704	0.392765	1.15397	1.2402	0.973257	0.398493	-1.32737	0.00067027	0.00224993	down	yes
PKD2	XM_013190629.1;XM_013190631.1;XM_013190632.1;XM_013190633.1	0.762406	1.17634	0.92566	2.25622	2.23661	2.65511	0.400731	-1.31929	0.000673517	0.0022595	down	yes
IL18	XM_013187166.1	0.516458	0.512275	0.53818	1.59229	1.36922	1.16896	0.379354	-1.39838	0.000675808	0.0022663	down	yes
GNE	XM_013197553.1	0.348146	0.690267	0.654313	1.36347	1.61598	1.84639	0.350763	-1.51143	0.000676277	0.00226743	down	yes
MFSD9	XM_013190254.1;XM_013190255.1	1.52385	1.76084	1.38461	3.81716	4.07666	3.63959	0.40485	-1.30454	0.000682946	0.00228845	down	yes
WDFY2	XM_013179669.1;XM_013179670.1	1.08812	0.341002	1.04965	2.70994	2.87881	2.47546	0.30738	-1.70191	0.000683423	0.0022896	down	yes
FGF13	XM_013183376.1;XM_013183380.1;XM_013183377.1;XM_013183378.1	1.44953	1.35812	1.14395	2.41897	3.90882	3.56205	0.399561	-1.32351	0.000684001	0.00229109	down	yes
LOC106032777	XM_013175858.1	2.20016	3.41079	2.98996	6.8807	7.88409	6.37674	0.406825	-1.29752	0.000685631	0.0022961	down	yes
TGFBR2;LOC106043307	XM_013192723.1;XR_001211619.1;XM_013192724.1	1.48213	1.38059	1.64863	4.18049	3.82759	3.04613	0.408112	-1.29296	0.000687496	0.00230157	down	yes
PARP16	XM_013181806.1	2.01685	2.04374	1.80139	4.33792	5.88197	5.25298	0.378855	-1.40028	0.000689549	0.00230691	down	yes
PRRG1	XM_013190921.1;XM_013190922.1	1.47423	1.8022	1.53841	4.11521	4.22588	3.31379	0.413118	-1.27537	0.000692928	0.00231692	down	yes
DENND1A;LOC106040683	XM_013188689.1;XR_001210024.1;XR_001210025.1	0.65469	1.04077	0.762988	1.43085	2.4868	2.66076	0.373714	-1.41999	0.000693597	0.0023187	down	yes
SMARCD3	XM_013201168.1;XM_013201166.1;XM_013201167.1;XM_013201160.1;XM_013201162.1;XM_013201161.1;XM_013201164.1;XM_013201163.1;XM_013201159.1;XM_013201165.1;XM_013201169.1	0.770465	0.88939	0.899891	2.45406	1.97218	1.81668	0.410023	-1.28622	0.000703984	0.00234885	down	yes
SNAP23	XM_013192033.1	2.05681	2.33645	6.81561	2.24938	1.30089	1.69354	2.13754	1.09595	0.000704704	0.0023508	up	yes
BRPF3	XM_013197030.1	1.07889	0.999095	0.85138	2.14391	2.61558	2.72733	0.39127	-1.35376	0.000709671	0.00236461	down	yes
PIGK	XM_013177832.1	1.43793	1.84474	1.59781	3.54692	4.13812	4.23999	0.409264	-1.2889	0.000713391	0.00237561	down	yes
C2CD3	XM_013191285.1;XM_013191284.1;XM_013191283.1;XM_013191282.1	0.87871	1.08546	0.917131	2.4426	2.35186	2.28445	0.407026	-1.29681	0.000716608	0.00238448	down	yes
LOC106032982	XM_013176262.1	1.19333	0.837364	1.06015	4.1855	3.15255	2.39808	0.317461	-1.65535	0.000719164	0.00239113	down	yes
FAM21C	XM_013200137.1;XM_013200331.1;XM_013200269.1;XM_013200206.1;XM_013200402.1	2.95683	3.65114	4.191	7.46697	9.02705	9.87018	0.409607	-1.28769	0.000720135	0.00239343	down	yes
LOC106047008	XR_001213566.1	0.403936	0.463468	0.648257	1.22303	1.37938	1.48877	0.370471	-1.43257	0.000721968	0.00239906	down	yes
LOC106029992	XM_013171511.1	2.78163	4.22668	3.94127	8.2528	9.0394	9.21694	0.413049	-1.27561	0.000724553	0.00240438	down	yes
LOC106046264	XR_001213158.1;XR_001213156.1;XR_001213157.1	0.478275	0.784861	0.756981	1.60926	1.74782	2.12045	0.368801	-1.43909	0.00073249	0.0024279	down	yes
PROX1	XM_013174027.1;XM_013174026.1;XM_013174024.1	0.259505	0.276954	0.482547	1.25733	0.905279	0.850294	0.338214	-1.56399	0.000736182	0.00243825	down	yes
HOXC10	XM_013200989.1	1.97798	1.61726	1.92047	6.3484	5.41292	3.5453	0.360348	-1.47254	0.000752037	0.00248549	down	yes
KBTBD2	XM_013196038.1	3.35924	3.35648	2.84742	7.30741	7.88925	7.40418	0.423132	-1.24082	0.000752489	0.0024865	down	yes
HGSNAT	XM_013179844.1;XM_013179845.1;XM_013179846.1	1.13738	0.845472	0.663371	2.34255	2.25872	2.65496	0.364683	-1.45528	0.000773377	0.00254914	down	yes
UBFD1	XM_013196865.1	3.08085	3.30705	3.45754	6.47068	7.84128	9.72478	0.409599	-1.28771	0.000775138	0.00255397	down	yes
LOC106036543	XM_013181979.1	0.437641	0.554633	0.427187	0.965904	1.63902	1.10445	0.382669	-1.38583	0.000776268	0.002556	down	yes
LOC106038249	XR_001208500.1	0.423174	0.629863	0.525895	1.04393	1.67787	1.64507	0.361572	-1.46765	0.000780054	0.00256622	down	yes
ZYG11B;PODN;SCP2	XM_013176288.1;XM_013176156.1;XM_013176285.1;XM_013176286.1;XM_013176287.1;XM_013176157.1	2.13711	2.48947	2.53674	5.44699	6.12126	5.48303	0.420104	-1.25118	0.000784441	0.00257867	down	yes
PHF21A	XM_013192893.1;XM_013192884.1;XM_013192851.1;XM_013192872.1;XM_013192868.1;XM_013192860.1;XM_013192844.1;XM_013192880.1;XM_013192902.1	0.977645	1.36802	0.937439	2.73092	2.73187	2.74626	0.399938	-1.32215	0.000784819	0.00257942	down	yes
GGT5	XM_013173603.1	1.11159	1.27649	1.22366	2.62274	4.29136	2.55269	0.381516	-1.39018	0.000788724	0.00259077	down	yes
SRSF5;LOC106031646	XM_013174123.1;XM_013174124.1;XM_013174122.1;XR_001204383.1;XR_001204384.1	2.04447	2.54737	2.39584	4.85135	5.36007	6.98856	0.406261	-1.29952	0.000793569	0.00260419	down	yes
ZEB2	XM_013189202.1;XM_013189200.1;XM_013189201.1;XM_013189203.1	1.33918	2.03268	1.66168	4.2048	4.77412	3.33007	0.408932	-1.29007	0.000796999	0.00261494	down	yes
GPR160	XM_013174706.1	0.615718	0.64354	0.698487	1.47669	1.70555	1.77483	0.39494	-1.3403	0.000804542	0.00263566	down	yes
PTER	XM_013187033.1;XM_013187032.1	0.509217	0.534416	0.592445	1.31871	1.38239	1.48294	0.391029	-1.35465	0.00080976	0.00265123	down	yes
ZMYM3	XM_013183749.1	1.01883	0.650542	0.778381	2.17237	2.09626	2.10961	0.383766	-1.3817	0.000813411	0.00266116	down	yes
SH3BGRL3	XM_013199602.1	9.83994	12.4496	11.0016	18.6569	27.9555	43.1853	0.370735	-1.43154	0.000817511	0.00267406	down	yes
CRIM1	XM_013199998.1	2.27736	3.71177	3.31465	6.81152	7.72442	7.84495	0.415701	-1.26638	0.000836357	0.00273102	down	yes
AUTS2	XM_013189270.1	0.525771	0.585342	0.576525	1.49507	1.6166	1.03478	0.407008	-1.29687	0.000840615	0.00274294	down	yes
LOC106044608	XR_001212355.1	0.282702	0.496937	0.484073	1.27133	1.22491	1.07192	0.354164	-1.49751	0.000861372	0.0028015	down	yes
PLEKHF2	XM_013172338.1	1.08896	1.0922	0.934478	2.56085	2.53466	2.2186	0.425976	-1.23115	0.00087933	0.00285449	down	yes
SLC12A2	XM_013195621.1	1.70938	2.02717	1.75133	4.035	4.61037	4.1653	0.428384	-1.22302	0.000891235	0.00288822	down	yes
LOC106042669	XR_001211277.1;XR_001211276.1	0.345042	0.234845	0.458112	1.13573	1.09621	1.1701	0.305111	-1.71259	0.00089186	0.00288957	down	yes
LRP4	XM_013193164.1;XM_013193138.1;XM_013193169.1;XM_013193147.1;XM_013193156.1	0.939753	1.20801	0.861134	3.1454	2.87814	1.8441	0.382439	-1.3867	0.000905432	0.00292869	down	yes
EEF2K	XM_013177050.1;XM_013177051.1;XM_013177052.1	6.35616	7.14953	6.43823	16.696	17.94	13.2717	0.416299	-1.26431	0.000910394	0.00294142	down	yes
BTC	XM_013179727.1	1.43135	1.22639	1.42673	0.839753	0.375879	0.710464	2.1206	1.08447	0.000914066	0.00295161	up	yes
CAT	XM_013194546.1	53.0291	47.0578	43.4803	107.195	103.448	128.403	0.423444	-1.23976	0.000914765	0.00295332	down	yes
GPCPD1	XM_013196184.1;XM_013196186.1;XM_013196183.1;XM_013196185.1;XM_013196187.1	6.0465	7.1174	7.17192	12.4324	17.9356	18.1912	0.418784	-1.25572	0.000923095	0.00297629	down	yes
FAM174B	XM_013181822.1	1.99951	2.56793	1.78454	4.59816	6.05766	5.20087	0.400587	-1.31981	0.00092459	0.00297987	down	yes
LRRC40	XM_013193092.1	0.683719	0.880346	0.831149	1.90785	2.33417	1.90232	0.389824	-1.3591	0.000924727	0.00297987	down	yes
PPM1D	XM_013198043.1;XM_013198042.1;XM_013198045.1;XM_013198044.1;XM_013198041.1	4.01106	4.59787	1.96425	8.87927	10.1576	9.83245	0.366242	-1.44913	0.000931332	0.00299946	down	yes
CLPX	XM_013181862.1;XM_013181861.1;XM_013181860.1	23.5835	24.1745	26.3632	55.4297	58.8532	55.688	0.436082	-1.19733	0.000939314	0.00302233	down	yes
DYNC1I1	XM_013183452.1;XM_013183453.1;XM_013183454.1;XM_013183455.1	0.146777	0.481408	0.122383	0.746825	0.886788	1.42831	0.245129	-2.02838	0.000943151	0.00303354	down	yes
DSE	XM_013175560.1	0.589703	0.844668	0.67103	1.65335	1.72137	1.90529	0.398749	-1.32645	0.000946562	0.00304354	down	yes
LOC106037636	XM_013183614.1	0.400906	0.396045	0.546433	1.28329	1.23441	1.06089	0.375396	-1.41352	0.000946794	0.00304354	down	yes
ITSN2	XM_013194557.1	1.76221	2.11239	1.99271	3.86582	4.95563	4.87394	0.428415	-1.22292	0.000949551	0.00305127	down	yes
ZNF830	XM_013195321.1	0.540879	0.718527	0.837321	1.81268	1.7221	1.83505	0.390464	-1.35674	0.000952576	0.00305927	down	yes
METRNL	XM_013198421.1	1.33596	1.02984	1.11469	2.95527	2.75948	2.85617	0.406081	-1.30016	0.000955311	0.0030669	down	yes
TCP11	XR_001213092.1;XM_013196984.1	0.530707	1.10995	0.591364	2.01279	2.64016	1.79393	0.346217	-1.53025	0.000956956	0.00307161	down	yes
PSAT1	XM_013195949.1	0.640782	0.435489	0.822413	2.35925	1.79279	1.39801	0.342103	-1.5475	0.00096228	0.00308639	down	yes
SLC8B1	XM_013173832.1	2.99345	3.1073	1.77249	7.72483	5.23306	9.91138	0.344271	-1.53838	0.000977594	0.00313024	down	yes
ACBD4	XM_013198159.1	0.832723	0.425793	1.08097	3.00287	2.60579	2.97668	0.272498	-1.87568	0.000985126	0.003152	down	yes
KLHDC3;PPP2R5D	XM_013194903.1;XM_013194920.1;XM_013194919.1;XR_001212447.1	2.73043	2.9259	2.48955	9.49859	5.76003	5.51362	0.392153	-1.35051	0.000992721	0.00317275	down	yes
LOC106033455	XM_013176952.1	1.0845	1.02662	0.93285	2.04732	3.01436	2.52555	0.401197	-1.31762	0.000995756	0.00318049	down	yes

## Sheet: Table S4
Table S4 GO enrichment analysis of DEMs
GO_ID	GO_Term	GO_function	GO_class	S gene number	TS gene number	B gene number	TB gene number	pvalue
GO:0004467	long-chain fatty acid-CoA ligase activity	molecular_function	8	7	2646	8	8545	0.00158455
GO:0007017	microtubule-based process	biological_process	4	13	2646	20	8545	0.00175072
GO:0031432	titin binding	molecular_function	6	8	2646	10	8545	0.00199015
GO:0006958	complement activation, classical pathway	biological_process	6	5	2646	5	8545	0.00283959
GO:0008083	growth factor activity	molecular_function	7	17	2646	30	8545	0.00304741
GO:0030018	Z disc	cellular_component	5	27	2646	55	8545	0.00363707
GO:0005832	chaperonin-containing T-complex	cellular_component	7	6	2646	7	8545	0.00451803
GO:0001676	long-chain fatty acid metabolic process	biological_process	10	7	2646	9	8545	0.00521318
GO:0016459	myosin complex	cellular_component	4	15	2646	27	8545	0.00680491
GO:0043066	negative regulation of apoptotic process	biological_process	9	52	2646	126	8545	0.00875471
GO:0008543	fibroblast growth factor receptor signaling pathway	biological_process	8	10	2646	16	8545	0.00905722
GO:0002481	antigen processing and presentation of exogenous protein antigen via MHC class Ib, TAP-dependent	biological_process	8	4	2646	4	8545	0.00917975
GO:0070538	oleic acid binding	molecular_function	7	4	2646	4	8545	0.00917975
GO:0042446	hormone biosynthetic process	biological_process	5	4	2646	4	8545	0.00917975
GO:0048671	negative regulation of collateral sprouting	biological_process	8	4	2646	4	8545	0.00917975
GO:0043032	positive regulation of macrophage activation	biological_process	8	4	2646	4	8545	0.00917975
GO:0005887	integral component of plasma membrane	cellular_component	6	108	2646	288	8545	0.00953965
GO:0005623	cell	cellular_component	3	28	2646	61	8545	0.00985945
GO:0043065	positive regulation of apoptotic process	biological_process	9	39	2646	91	8545	0.0106693
GO:0002199	zona pellucida receptor complex	cellular_component	4	5	2646	6	8545	0.0126468
GO:0005251	delayed rectifier potassium channel activity	molecular_function	10	5	2646	6	8545	0.0126468
GO:0010906	regulation of glucose metabolic process	biological_process	9	7	2646	10	8545	0.0127336
GO:0009409	response to cold	biological_process	5	7	2646	10	8545	0.0127336
GO:0020037	heme binding	molecular_function	6	18	2646	36	8545	0.0129673
GO:0001953	negative regulation of cell-matrix adhesion	biological_process	8	6	2646	8	8545	0.0133185
GO:0032148	activation of protein kinase B activity	biological_process	13	6	2646	8	8545	0.0133185
GO:0001736	establishment of planar polarity	biological_process	6	6	2646	8	8545	0.0133185
GO:0008092	cytoskeletal protein binding	molecular_function	5	13	2646	24	8545	0.0150811
GO:0051091	positive regulation of DNA-binding transcription factor activity	biological_process	6	18	2646	37	8545	0.018079
GO:0006954	inflammatory response	biological_process	6	27	2646	61	8545	0.0192861
GO:0005874	microtubule	cellular_component	7	38	2646	92	8545	0.0223853
GO:0042383	sarcolemma	cellular_component	5	15	2646	30	8545	0.0224999
GO:0007339	binding of sperm to zona pellucida	biological_process	7	7	2646	11	8545	0.0257213
GO:0045773	positive regulation of axon extension	biological_process	8	7	2646	11	8545	0.0257213
GO:0048839	inner ear development	biological_process	5	7	2646	11	8545	0.0257213
GO:0001968	fibronectin binding	molecular_function	5	7	2646	11	8545	0.0257213
GO:0009408	response to heat	biological_process	5	10	2646	18	8545	0.0260795
GO:0033138	positive regulation of peptidyl-serine phosphorylation	biological_process	11	17	2646	36	8545	0.0295116
GO:0010800	positive regulation of peptidyl-threonine phosphorylation	biological_process	11	6	2646	9	8545	0.0295291
GO:0060972	left/right pattern formation	biological_process	6	3	2646	3	8545	0.0296683
GO:0002485	antigen processing and presentation of endogenous peptide antigen via MHC class I via ER pathway, TAP-dependent	biological_process	9	3	2646	3	8545	0.0296683
GO:0042612	MHC class I protein complex	cellular_component	7	3	2646	3	8545	0.0296683
GO:0001754	eye photoreceptor cell differentiation	biological_process	8	3	2646	3	8545	0.0296683
GO:0021930	cerebellar granule cell precursor proliferation	biological_process	7	3	2646	3	8545	0.0296683
GO:0022612	gland morphogenesis	biological_process	6	3	2646	3	8545	0.0296683
GO:0006836	neurotransmitter transport	biological_process	6	3	2646	3	8545	0.0296683
GO:0010828	positive regulation of glucose transmembrane transport	biological_process	9	3	2646	3	8545	0.0296683
GO:0055131	C3HC4-type RING finger domain binding	molecular_function	6	3	2646	3	8545	0.0296683
GO:0008970	phospholipase A1 activity	molecular_function	8	3	2646	3	8545	0.0296683
GO:0007187	G protein-coupled receptor signaling pathway, coupled to cyclic nucleotide second messenger	biological_process	6	3	2646	3	8545	0.0296683
GO:0001162	RNA polymerase II intronic transcription regulatory region sequence-specific DNA binding	molecular_function	10	3	2646	3	8545	0.0296683
GO:2001223	negative regulation of neuron migration	biological_process	9	3	2646	3	8545	0.0296683
GO:0002591	positive regulation of antigen processing and presentation of peptide antigen via MHC class I	biological_process	9	3	2646	3	8545	0.0296683
GO:0032886	regulation of microtubule-based process	biological_process	6	3	2646	3	8545	0.0296683
GO:0006809	nitric oxide biosynthetic process	biological_process	8	3	2646	3	8545	0.0296683
GO:0008526	phosphatidylinositol transporter activity	molecular_function	6	3	2646	3	8545	0.0296683
GO:0030643	cellular phosphate ion homeostasis	biological_process	11	3	2646	3	8545	0.0296683
GO:0015833	peptide transport	biological_process	8	3	2646	3	8545	0.0296683
GO:0050544	arachidonic acid binding	molecular_function	8	3	2646	3	8545	0.0296683
GO:0004075	biotin carboxylase activity	molecular_function	6	3	2646	3	8545	0.0296683
GO:0035256	G protein-coupled glutamate receptor binding	molecular_function	7	3	2646	3	8545	0.0296683
GO:2001070	starch binding	molecular_function	6	3	2646	3	8545	0.0296683
GO:0071437	invadopodium	cellular_component	6	3	2646	3	8545	0.0296683
GO:0015440	ATPase-coupled peptide transmembrane transporter activity	molecular_function	10	3	2646	3	8545	0.0296683
GO:0002489	antigen processing and presentation of endogenous peptide antigen via MHC class Ib via ER pathway, TAP-dependent	biological_process	9	3	2646	3	8545	0.0296683
GO:2000406	positive regulation of T cell migration	biological_process	9	3	2646	3	8545	0.0296683
GO:0004950	chemokine receptor activity	molecular_function	8	3	2646	3	8545	0.0296683
GO:0044027	hypermethylation of CpG island	biological_process	11	3	2646	3	8545	0.0296683
GO:0005615	extracellular space	cellular_component	4	123	2646	344	8545	0.0296748
GO:0048661	positive regulation of smooth muscle cell proliferation	biological_process	8	9	2646	16	8545	0.0313637
GO:0060326	cell chemotaxis	biological_process	6	9	2646	16	8545	0.0313637
GO:0097192	extrinsic apoptotic signaling pathway in absence of ligand	biological_process	6	9	2646	16	8545	0.0313637
GO:0005509	calcium ion binding	molecular_function	7	93	2646	255	8545	0.0326195
GO:0003774	motor activity	molecular_function	9	13	2646	26	8545	0.0327392
GO:0008589	regulation of smoothened signaling pathway	biological_process	8	5	2646	7	8545	0.0329687
GO:2000178	negative regulation of neural precursor cell proliferation	biological_process	8	5	2646	7	8545	0.0329687
GO:0051384	response to glucocorticoid	biological_process	8	5	2646	7	8545	0.0329687
GO:0009888	tissue development	biological_process	5	5	2646	7	8545	0.0329687
GO:0008074	guanylate cyclase complex, soluble	cellular_component	4	4	2646	5	8545	0.0345404
GO:0005677	chromatin silencing complex	cellular_component	6	4	2646	5	8545	0.0345404
GO:0004383	guanylate cyclase activity	molecular_function	5	4	2646	5	8545	0.0345404
GO:0006952	defense response	biological_process	5	4	2646	5	8545	0.0345404
GO:0042026	protein refolding	biological_process	5	4	2646	5	8545	0.0345404
GO:2000251	positive regulation of actin cytoskeleton reorganization	biological_process	10	4	2646	5	8545	0.0345404
GO:0002467	germinal center formation	biological_process	7	4	2646	5	8545	0.0345404
GO:0042605	peptide antigen binding	molecular_function	5	4	2646	5	8545	0.0345404
GO:0060314	regulation of ryanodine-sensitive calcium-release channel activity	biological_process	10	4	2646	5	8545	0.0345404
GO:0016064	immunoglobulin mediated immune response	biological_process	8	4	2646	5	8545	0.0345404
GO:0050766	positive regulation of phagocytosis	biological_process	8	8	2646	14	8545	0.03775
GO:0050853	B cell receptor signaling pathway	biological_process	8	8	2646	14	8545	0.03775
GO:0030593	neutrophil chemotaxis	biological_process	7	8	2646	14	8545	0.03775
GO:0005576	extracellular region	cellular_component	3	39	2646	98	8545	0.0386423
GO:0005200	structural constituent of cytoskeleton	molecular_function	4	17	2646	37	8545	0.0392293
GO:1901998	toxin transport	biological_process	6	12	2646	24	8545	0.0396108
GO:0043197	dendritic spine	cellular_component	7	12	2646	24	8545	0.0396108
GO:0001822	kidney development	biological_process	6	12	2646	24	8545	0.0396108
GO:0071805	potassium ion transmembrane transport	biological_process	10	12	2646	24	8545	0.0396108
GO:0005546	phosphatidylinositol-4,5-bisphosphate binding	molecular_function	9	10	2646	19	8545	0.0400702
GO:0036064	ciliary basal body	cellular_component	7	21	2646	48	8545	0.0415981
GO:0008076	voltage-gated potassium channel complex	cellular_component	9	7	2646	12	8545	0.0454586
GO:0060548	negative regulation of cell death	biological_process	7	7	2646	12	8545	0.0454586
GO:0002027	regulation of heart rate	biological_process	9	7	2646	12	8545	0.0454586
GO:0007218	neuropeptide signaling pathway	biological_process	6	7	2646	12	8545	0.0454586
GO:0031594	neuromuscular junction	cellular_component	4	13	2646	27	8545	0.0456676
GO:0014069	postsynaptic density	cellular_component	5	16	2646	35	8545	0.0469785
GO:0070059	intrinsic apoptotic signaling pathway in response to endoplasmic reticulum stress	biological_process	7	9	2646	17	8545	0.0486997
GO:0032743	positive regulation of interleukin-2 production	biological_process	8	6	2646	10	8545	0.0547224
GO:0043236	laminin binding	molecular_function	5	6	2646	10	8545	0.0547224
GO:0008253	5'-nucleotidase activity	molecular_function	9	6	2646	10	8545	0.0547224
GO:0031462	Cul2-RING ubiquitin ligase complex	cellular_component	7	6	2646	10	8545	0.0547224
GO:0048041	focal adhesion assembly	biological_process	9	6	2646	10	8545	0.0547224
GO:0043536	positive regulation of blood vessel endothelial cell migration	biological_process	11	6	2646	10	8545	0.0547224
GO:0000082	G1/S transition of mitotic cell cycle	biological_process	7	15	2646	33	8545	0.0563129
GO:0060041	retina development in camera-type eye	biological_process	5	10	2646	20	8545	0.0584341
GO:0048008	platelet-derived growth factor receptor signaling pathway	biological_process	8	10	2646	20	8545	0.0584341
GO:0050873	brown fat cell differentiation	biological_process	7	8	2646	15	8545	0.0593884
GO:0032391	photoreceptor connecting cilium	cellular_component	6	8	2646	15	8545	0.0593884
GO:0042752	regulation of circadian rhythm	biological_process	5	8	2646	15	8545	0.0593884
GO:0070373	negative regulation of ERK1 and ERK2 cascade	biological_process	12	13	2646	28	8545	0.0617453
GO:0048407	platelet-derived growth factor binding	molecular_function	6	5	2646	8	8545	0.0657191
GO:0021670	lateral ventricle development	biological_process	5	5	2646	8	8545	0.0657191
GO:0030239	myofibril assembly	biological_process	7	5	2646	8	8545	0.0657191
GO:0048704	embryonic skeletal system morphogenesis	biological_process	7	5	2646	8	8545	0.0657191
GO:0002548	monocyte chemotaxis	biological_process	6	5	2646	8	8545	0.0657191
GO:0021549	cerebellum development	biological_process	5	5	2646	8	8545	0.0657191
GO:0030325	adrenal gland development	biological_process	7	5	2646	8	8545	0.0657191
GO:0031274	positive regulation of pseudopodium assembly	biological_process	11	5	2646	8	8545	0.0657191
GO:0032729	positive regulation of interferon-gamma production	biological_process	8	5	2646	8	8545	0.0657191
GO:0045995	regulation of embryonic development	biological_process	7	5	2646	8	8545	0.0657191
GO:0006955	immune response	biological_process	4	23	2646	56	8545	0.0697071
GO:0048705	skeletal system morphogenesis	biological_process	6	9	2646	18	8545	0.0713199
GO:0005516	calmodulin binding	molecular_function	5	19	2646	45	8545	0.0725448
GO:0019216	regulation of lipid metabolic process	biological_process	7	7	2646	13	8545	0.0727249
GO:0018345	protein palmitoylation	biological_process	10	7	2646	13	8545	0.0727249
GO:0001570	vasculogenesis	biological_process	6	12	2646	26	8545	0.0745527
GO:0042632	cholesterol homeostasis	biological_process	9	12	2646	26	8545	0.0745527
GO:0051092	positive regulation of NF-kappaB transcription factor activity	biological_process	7	20	2646	48	8545	0.0757455
GO:0071353	cellular response to interleukin-4	biological_process	8	4	2646	6	8545	0.0783276
GO:0014002	astrocyte development	biological_process	7	4	2646	6	8545	0.0783276
GO:0040037	negative regulation of fibroblast growth factor receptor signaling pathway	biological_process	9	4	2646	6	8545	0.0783276
GO:0042594	response to starvation	biological_process	5	4	2646	6	8545	0.0783276
GO:0005496	steroid binding	molecular_function	5	4	2646	6	8545	0.0783276
GO:0008209	androgen metabolic process	biological_process	7	4	2646	6	8545	0.0783276
GO:0014032	neural crest cell development	biological_process	7	4	2646	6	8545	0.0783276
GO:0003841	1-acylglycerol-3-phosphate O-acyltransferase activity	molecular_function	9	4	2646	6	8545	0.0783276
GO:0006983	ER overload response	biological_process	6	4	2646	6	8545	0.0783276
GO:0035372	protein localization to microtubule	biological_process	10	4	2646	6	8545	0.0783276
GO:0003139	secondary heart field specification	biological_process	8	4	2646	6	8545	0.0783276
GO:0006182	cGMP biosynthetic process	biological_process	12	4	2646	6	8545	0.0783276
GO:0031672	A band	cellular_component	5	4	2646	6	8545	0.0783276
GO:0030851	granulocyte differentiation	biological_process	8	4	2646	6	8545	0.0783276
GO:0031466	Cul5-RING ubiquitin ligase complex	cellular_component	7	4	2646	6	8545	0.0783276
GO:0035108	limb morphogenesis	biological_process	6	4	2646	6	8545	0.0783276
GO:0001678	cellular glucose homeostasis	biological_process	9	4	2646	6	8545	0.0783276
GO:2000353	positive regulation of endothelial cell apoptotic process	biological_process	11	4	2646	6	8545	0.0783276
GO:0032228	regulation of synaptic transmission, GABAergic	biological_process	9	4	2646	6	8545	0.0783276
GO:0098656	anion transmembrane transport	biological_process	8	4	2646	6	8545	0.0783276
GO:0008009	chemokine activity	molecular_function	8	4	2646	6	8545	0.0783276
GO:0035914	skeletal muscle cell differentiation	biological_process	6	13	2646	29	8545	0.0811832
GO:0051897	positive regulation of protein kinase B signaling	biological_process	10	13	2646	29	8545	0.0811832
GO:0050852	T cell receptor signaling pathway	biological_process	8	10	2646	21	8545	0.0814988
GO:0043154	negative regulation of cysteine-type endopeptidase activity involved in apoptotic process	biological_process	10	10	2646	21	8545	0.0814988
GO:0071222	cellular response to lipopolysaccharide	biological_process	8	14	2646	32	8545	0.0870227
GO:0007015	actin filament organization	biological_process	6	14	2646	32	8545	0.0870227
GO:0001725	stress fiber	cellular_component	7	14	2646	32	8545	0.0870227
GO:0060048	cardiac muscle contraction	biological_process	8	8	2646	16	8545	0.0874132
GO:0071347	cellular response to interleukin-1	biological_process	8	8	2646	16	8545	0.0874132
GO:0005581	collagen trimer	cellular_component	4	8	2646	16	8545	0.0874132
GO:0060612	adipose tissue development	biological_process	7	8	2646	16	8545	0.0874132
GO:0006816	calcium ion transport	biological_process	10	8	2646	16	8545	0.0874132
GO:0050679	positive regulation of epithelial cell proliferation	biological_process	8	8	2646	16	8545	0.0874132
GO:0031463	Cul3-RING ubiquitin ligase complex	cellular_component	7	19	2646	46	8545	0.0889371
GO:0030198	extracellular matrix organization	biological_process	6	19	2646	46	8545	0.0889371
GO:0017049	GTP-Rho binding	molecular_function	10	6	2646	11	8545	0.0895237
GO:0004176	ATP-dependent peptidase activity	molecular_function	11	6	2646	11	8545	0.0895237
GO:0032956	regulation of actin cytoskeleton organization	biological_process	7	6	2646	11	8545	0.0895237
GO:0004016	adenylate cyclase activity	molecular_function	5	6	2646	11	8545	0.0895237
GO:0045785	positive regulation of cell adhesion	biological_process	6	6	2646	11	8545	0.0895237
GO:0051928	positive regulation of calcium ion transport	biological_process	9	6	2646	11	8545	0.0895237
GO:0004709	MAP kinase kinase kinase activity	molecular_function	9	6	2646	11	8545	0.0895237
GO:0050729	positive regulation of inflammatory response	biological_process	9	6	2646	11	8545	0.0895237
GO:0034704	calcium channel complex	cellular_component	8	6	2646	11	8545	0.0895237
GO:0009897	external side of plasma membrane	cellular_component	5	26	2646	66	8545	0.0898466
GO:0032926	negative regulation of activin receptor signaling pathway	biological_process	10	3	2646	4	8545	0.0911341
GO:0021702	cerebellar Purkinje cell differentiation	biological_process	7	3	2646	4	8545	0.0911341
GO:0035609	C-terminal protein deglutamylation	biological_process	11	3	2646	4	8545	0.0911341
GO:0002675	positive regulation of acute inflammatory response	biological_process	10	3	2646	4	8545	0.0911341
GO:2001014	regulation of skeletal muscle cell differentiation	biological_process	7	3	2646	4	8545	0.0911341
GO:0051425	PTB domain binding	molecular_function	6	3	2646	4	8545	0.0911341
GO:0050321	tau-protein kinase activity	molecular_function	8	3	2646	4	8545	0.0911341
GO:1990440	positive regulation of transcription from RNA polymerase II promoter in response to endoplasmic reticulum stress	biological_process	7	3	2646	4	8545	0.0911341
GO:0015698	inorganic anion transport	biological_process	8	3	2646	4	8545	0.0911341
GO:0044344	cellular response to fibroblast growth factor stimulus	biological_process	8	3	2646	4	8545	0.0911341
GO:0031076	embryonic camera-type eye development	biological_process	9	3	2646	4	8545	0.0911341
GO:0035879	plasma membrane lactate transport	biological_process	13	3	2646	4	8545	0.0911341
GO:0035356	cellular triglyceride homeostasis	biological_process	6	3	2646	4	8545	0.0911341
GO:0021678	third ventricle development	biological_process	5	3	2646	4	8545	0.0911341
GO:1902723	negative regulation of skeletal muscle satellite cell proliferation	biological_process	9	3	2646	4	8545	0.0911341
GO:0031340	positive regulation of vesicle fusion	biological_process	9	3	2646	4	8545	0.0911341
GO:0034138	toll-like receptor 3 signaling pathway	biological_process	9	3	2646	4	8545	0.0911341
GO:1900121	negative regulation of receptor binding	biological_process	8	3	2646	4	8545	0.0911341
GO:0032793	positive regulation of CREB transcription factor activity	biological_process	7	3	2646	4	8545	0.0911341
GO:0033211	adiponectin-activated signaling pathway	biological_process	6	3	2646	4	8545	0.0911341
GO:0002523	leukocyte migration involved in inflammatory response	biological_process	5	3	2646	4	8545	0.0911341
GO:0048545	response to steroid hormone	biological_process	6	3	2646	4	8545	0.0911341
GO:0035082	axoneme assembly	biological_process	9	3	2646	4	8545	0.0911341
GO:0051926	negative regulation of calcium ion transport	biological_process	9	3	2646	4	8545	0.0911341
GO:0086004	regulation of cardiac muscle cell contraction	biological_process	11	3	2646	4	8545	0.0911341
GO:0007159	leukocyte cell-cell adhesion	biological_process	6	3	2646	4	8545	0.0911341
GO:0071285	cellular response to lithium ion	biological_process	8	3	2646	4	8545	0.0911341
GO:0034638	phosphatidylcholine catabolic process	biological_process	10	3	2646	4	8545	0.0911341
GO:1902475	L-alpha-amino acid transmembrane transport	biological_process	12	3	2646	4	8545	0.0911341
GO:0060322	head development	biological_process	5	3	2646	4	8545	0.0911341
GO:0071549	cellular response to dexamethasone stimulus	biological_process	7	3	2646	4	8545	0.0911341
GO:0003823	antigen binding	molecular_function	4	3	2646	4	8545	0.0911341
GO:0060013	righting reflex	biological_process	6	3	2646	4	8545	0.0911341
GO:0042574	retinal metabolic process	biological_process	11	3	2646	4	8545	0.0911341
GO:0004616	phosphogluconate dehydrogenase (decarboxylating) activity	molecular_function	7	3	2646	4	8545	0.0911341
GO:0003876	AMP deaminase activity	molecular_function	8	3	2646	4	8545	0.0911341
GO:0043508	negative regulation of JUN kinase activity	biological_process	13	3	2646	4	8545	0.0911341
GO:0050871	positive regulation of B cell activation	biological_process	9	3	2646	4	8545	0.0911341
GO:0090197	positive regulation of chemokine secretion	biological_process	9	3	2646	4	8545	0.0911341
GO:0031957	very long-chain fatty acid-CoA ligase activity	molecular_function	8	3	2646	4	8545	0.0911341
GO:0034983	peptidyl-lysine deacetylation	biological_process	11	3	2646	4	8545	0.0911341
GO:0050905	neuromuscular process	biological_process	6	3	2646	4	8545	0.0911341
GO:0042326	negative regulation of phosphorylation	biological_process	10	3	2646	4	8545	0.0911341
GO:0032596	protein transport into membrane raft	biological_process	12	3	2646	4	8545	0.0911341
GO:0033135	regulation of peptidyl-serine phosphorylation	biological_process	10	3	2646	4	8545	0.0911341
GO:0090280	positive regulation of calcium ion import	biological_process	10	3	2646	4	8545	0.0911341
GO:1901030	positive regulation of mitochondrial outer membrane permeabilization involved in apoptotic signaling pathway	biological_process	10	3	2646	4	8545	0.0911341
GO:0005007	fibroblast growth factor-activated receptor activity	molecular_function	10	3	2646	4	8545	0.0911341
GO:0045202	synapse	cellular_component	3	20	2646	49	8545	0.0920173
GO:0007275	multicellular organism development	biological_process	4	30	2646	78	8545	0.0957556
GO:0042116	macrophage activation	biological_process	7	2	2646	2	8545	0.0958611
GO:1902083	negative regulation of peptidyl-cysteine S-nitrosylation	biological_process	10	2	2646	2	8545	0.0958611
GO:0005927	muscle tendon junction	cellular_component	7	2	2646	2	8545	0.0958611
GO:0004124	cysteine synthase activity	molecular_function	6	2	2646	2	8545	0.0958611
GO:0061031	endodermal digestive tract morphogenesis	biological_process	7	2	2646	2	8545	0.0958611
GO:0043912	D-lysine oxidase activity	molecular_function	8	2	2646	2	8545	0.0958611
GO:0010243	response to organonitrogen compound	biological_process	6	2	2646	2	8545	0.0958611
GO:1900102	negative regulation of endoplasmic reticulum unfolded protein response	biological_process	9	2	2646	2	8545	0.0958611
GO:0043030	regulation of macrophage activation	biological_process	7	2	2646	2	8545	0.0958611
GO:0070256	negative regulation of mucus secretion	biological_process	9	2	2646	2	8545	0.0958611
GO:0019834	phospholipase A2 inhibitor activity	molecular_function	8	2	2646	2	8545	0.0958611
GO:0051005	negative regulation of lipoprotein lipase activity	biological_process	9	2	2646	2	8545	0.0958611
GO:0046068	cGMP metabolic process	biological_process	11	2	2646	2	8545	0.0958611
GO:0014718	positive regulation of satellite cell activation involved in skeletal muscle regeneration	biological_process	9	2	2646	2	8545	0.0958611
GO:0061000	negative regulation of dendritic spine development	biological_process	13	2	2646	2	8545	0.0958611
GO:0015319	sodium:inorganic phosphate symporter activity	molecular_function	8	2	2646	2	8545	0.0958611
GO:0002474	antigen processing and presentation of peptide antigen via MHC class I	biological_process	6	2	2646	2	8545	0.0958611
GO:0033210	leptin-mediated signaling pathway	biological_process	7	2	2646	2	8545	0.0958611
GO:0017171	serine hydrolase activity	molecular_function	5	2	2646	2	8545	0.0958611
GO:0055009	atrial cardiac muscle tissue morphogenesis	biological_process	8	2	2646	2	8545	0.0958611
GO:0007041	lysosomal transport	biological_process	7	2	2646	2	8545	0.0958611
GO:2000651	positive regulation of sodium ion transmembrane transporter activity	biological_process	8	2	2646	2	8545	0.0958611
GO:0004356	glutamate-ammonia ligase activity	molecular_function	8	2	2646	2	8545	0.0958611
GO:0006542	glutamine biosynthetic process	biological_process	12	2	2646	2	8545	0.0958611
GO:0030284	estrogen receptor activity	molecular_function	6	2	2646	2	8545	0.0958611
GO:0051612	negative regulation of serotonin uptake	biological_process	9	2	2646	2	8545	0.0958611
GO:0004806	triglyceride lipase activity	molecular_function	7	2	2646	2	8545	0.0958611
GO:0008343	adult feeding behavior	biological_process	5	2	2646	2	8545	0.0958611
GO:0002906	negative regulation of mature B cell apoptotic process	biological_process	7	2	2646	2	8545	0.0958611
GO:0034374	low-density lipoprotein particle remodeling	biological_process	9	2	2646	2	8545	0.0958611
GO:0055106	ubiquitin-protein transferase regulator activity	molecular_function	5	2	2646	2	8545	0.0958611
GO:0042825	TAP complex	cellular_component	7	2	2646	2	8545	0.0958611
GO:1900625	positive regulation of monocyte aggregation	biological_process	9	2	2646	2	8545	0.0958611
GO:0008131	primary amine oxidase activity	molecular_function	7	2	2646	2	8545	0.0958611
GO:0043281	regulation of cysteine-type endopeptidase activity involved in apoptotic process	biological_process	9	2	2646	2	8545	0.0958611
GO:0070492	oligosaccharide binding	molecular_function	5	2	2646	2	8545	0.0958611
GO:0015922	aspartate oxidase activity	molecular_function	7	2	2646	2	8545	0.0958611
GO:0034714	type III transforming growth factor beta receptor binding	molecular_function	8	2	2646	2	8545	0.0958611
GO:0004795	threonine synthase activity	molecular_function	7	2	2646	2	8545	0.0958611
GO:0034109	homotypic cell-cell adhesion	biological_process	6	2	2646	2	8545	0.0958611
GO:0016799	hydrolase activity, hydrolyzing N-glycosyl compounds	molecular_function	6	2	2646	2	8545	0.0958611
GO:0035995	detection of muscle stretch	biological_process	7	2	2646	2	8545	0.0958611
GO:0014706	striated muscle tissue development	biological_process	7	2	2646	2	8545	0.0958611
GO:0071394	cellular response to testosterone stimulus	biological_process	7	2	2646	2	8545	0.0958611
GO:0006535	cysteine biosynthetic process from serine	biological_process	12	2	2646	2	8545	0.0958611
GO:0050891	multicellular organismal water homeostasis	biological_process	8	2	2646	2	8545	0.0958611
GO:0014894	response to denervation involved in regulation of muscle adaptation	biological_process	7	2	2646	2	8545	0.0958611
GO:0030214	hyaluronan catabolic process	biological_process	9	2	2646	2	8545	0.0958611
GO:0071472	cellular response to salt stress	biological_process	7	2	2646	2	8545	0.0958611
GO:0002504	antigen processing and presentation of peptide or polysaccharide antigen via MHC class II	biological_process	5	2	2646	2	8545	0.0958611
GO:0047499	calcium-independent phospholipase A2 activity	molecular_function	9	2	2646	2	8545	0.0958611
GO:0021707	cerebellar granule cell differentiation	biological_process	7	2	2646	2	8545	0.0958611
GO:0060267	positive regulation of respiratory burst	biological_process	7	2	2646	2	8545	0.0958611
GO:0033387	putrescine biosynthetic process from ornithine	biological_process	11	2	2646	2	8545	0.0958611
GO:0032959	inositol trisphosphate biosynthetic process	biological_process	9	2	2646	2	8545	0.0958611
GO:0042923	neuropeptide binding	molecular_function	6	2	2646	2	8545	0.0958611
GO:1900122	positive regulation of receptor binding	biological_process	8	2	2646	2	8545	0.0958611
GO:2000818	negative regulation of myoblast proliferation	biological_process	8	2	2646	2	8545	0.0958611
GO:0070857	regulation of bile acid biosynthetic process	biological_process	8	2	2646	2	8545	0.0958611
GO:0042392	sphingosine-1-phosphate phosphatase activity	molecular_function	8	2	2646	2	8545	0.0958611
GO:0050896	response to stimulus	biological_process	3	2	2646	2	8545	0.0958611
GO:0051647	nucleus localization	biological_process	6	2	2646	2	8545	0.0958611
GO:0034436	glycoprotein transport	biological_process	10	2	2646	2	8545	0.0958611
GO:0031213	RSF complex	cellular_component	9	2	2646	2	8545	0.0958611
GO:0033002	muscle cell proliferation	biological_process	4	2	2646	2	8545	0.0958611
GO:0004983	neuropeptide Y receptor activity	molecular_function	8	2	2646	2	8545	0.0958611
GO:0045836	positive regulation of meiotic nuclear division	biological_process	9	2	2646	2	8545	0.0958611
GO:0072318	clathrin coat disassembly	biological_process	10	2	2646	2	8545	0.0958611
GO:0014029	neural crest formation	biological_process	8	2	2646	2	8545	0.0958611
GO:1903298	negative regulation of hypoxia-induced intrinsic apoptotic signaling pathway	biological_process	8	2	2646	2	8545	0.0958611
GO:0019227	neuronal action potential propagation	biological_process	6	2	2646	2	8545	0.0958611
GO:0034056	estrogen response element binding	molecular_function	11	2	2646	2	8545	0.0958611
GO:0086097	phospholipase C-activating angiotensin-activated signaling pathway	biological_process	7	2	2646	2	8545	0.0958611
GO:0038033	positive regulation of endothelial cell chemotaxis by VEGF-activated vascular endothelial growth factor receptor signaling pathway	biological_process	10	2	2646	2	8545	0.0958611
GO:0061188	negative regulation of chromatin silencing at rDNA	biological_process	11	2	2646	2	8545	0.0958611
GO:0009088	threonine biosynthetic process	biological_process	12	2	2646	2	8545	0.0958611
GO:0004609	phosphatidylserine decarboxylase activity	molecular_function	7	2	2646	2	8545	0.0958611
GO:0042613	MHC class II protein complex	cellular_component	7	2	2646	2	8545	0.0958611
GO:0010735	positive regulation of transcription via serum response element binding	biological_process	11	2	2646	2	8545	0.0958611
GO:0007525	somatic muscle development	biological_process	6	2	2646	2	8545	0.0958611
GO:0052594	aminoacetone:oxygen oxidoreductase(deaminating) activity	molecular_function	7	2	2646	2	8545	0.0958611
GO:0045348	positive regulation of MHC class II biosynthetic process	biological_process	9	2	2646	2	8545	0.0958611
GO:0004415	hyalurononglucosaminidase activity	molecular_function	8	2	2646	2	8545	0.0958611
GO:0052596	phenethylamine:oxygen oxidoreductase (deaminating) activity	molecular_function	7	2	2646	2	8545	0.0958611
GO:0052595	aliphatic-amine oxidase activity	molecular_function	7	2	2646	2	8545	0.0958611
GO:0019087	transformation of host cell by virus	biological_process	8	2	2646	2	8545	0.0958611
GO:0060662	salivary gland cavitation	biological_process	7	2	2646	2	8545	0.0958611
GO:0006601	creatine biosynthetic process	biological_process	7	2	2646	2	8545	0.0958611
GO:0048148	behavioral response to cocaine	biological_process	5	2	2646	2	8545	0.0958611
GO:0019534	toxin transmembrane transporter activity	molecular_function	5	2	2646	2	8545	0.0958611
GO:0007568	aging	biological_process	4	2	2646	2	8545	0.0958611
GO:0001618	virus receptor activity	molecular_function	5	2	2646	2	8545	0.0958611
GO:0045659	negative regulation of neutrophil differentiation	biological_process	11	2	2646	2	8545	0.0958611
GO:0046931	pore complex assembly	biological_process	7	2	2646	2	8545	0.0958611
GO:0046338	phosphatidylethanolamine catabolic process	biological_process	10	2	2646	2	8545	0.0958611
GO:0019538	protein metabolic process	biological_process	6	2	2646	2	8545	0.0958611
GO:0003858	3-hydroxybutyrate dehydrogenase activity	molecular_function	7	2	2646	2	8545	0.0958611
GO:0090335	regulation of brown fat cell differentiation	biological_process	8	2	2646	2	8545	0.0958611
GO:0042015	interleukin-20 binding	molecular_function	6	2	2646	2	8545	0.0958611
GO:0003253	cardiac neural crest cell migration involved in outflow tract morphogenesis	biological_process	9	2	2646	2	8545	0.0958611
GO:0045542	positive regulation of cholesterol biosynthetic process	biological_process	11	2	2646	2	8545	0.0958611
GO:0001783	B cell apoptotic process	biological_process	9	2	2646	2	8545	0.0958611
GO:0004800	thyroxine 5'-deiodinase activity	molecular_function	5	2	2646	2	8545	0.0958611
GO:0071109	superior temporal gyrus development	biological_process	5	2	2646	2	8545	0.0958611
GO:2001259	positive regulation of cation channel activity	biological_process	8	2	2646	2	8545	0.0958611
GO:0023019	signal transduction involved in regulation of gene expression	biological_process	5	2	2646	2	8545	0.0958611
GO:0004992	platelet activating factor receptor activity	molecular_function	7	2	2646	2	8545	0.0958611
GO:1902166	negative regulation of intrinsic apoptotic signaling pathway in response to DNA damage by p53 class mediator	biological_process	10	2	2646	2	8545	0.0958611
GO:0012501	programmed cell death	biological_process	5	2	2646	2	8545	0.0958611
GO:0090308	regulation of methylation-dependent chromatin silencing	biological_process	10	2	2646	2	8545	0.0958611
GO:0098735	positive regulation of the force of heart contraction	biological_process	10	2	2646	2	8545	0.0958611
GO:1901898	negative regulation of relaxation of cardiac muscle	biological_process	8	2	2646	2	8545	0.0958611
GO:0002320	lymphoid progenitor cell differentiation	biological_process	7	2	2646	2	8545	0.0958611
GO:0035902	response to immobilization stress	biological_process	5	2	2646	2	8545	0.0958611
GO:0004586	ornithine decarboxylase activity	molecular_function	7	2	2646	2	8545	0.0958611
GO:0039507	suppression by virus of host molecular function	biological_process	9	2	2646	2	8545	0.0958611
GO:0044337	canonical Wnt signaling pathway involved in positive regulation of apoptotic process	biological_process	9	2	2646	2	8545	0.0958611
GO:0044458	motile cilium assembly	biological_process	8	2	2646	2	8545	0.0958611
GO:0071377	cellular response to glucagon stimulus	biological_process	8	2	2646	2	8545	0.0958611
GO:0048541	Peyer's patch development	biological_process	7	2	2646	2	8545	0.0958611
GO:0019064	fusion of virus membrane with host plasma membrane	biological_process	8	2	2646	2	8545	0.0958611
GO:0070873	regulation of glycogen metabolic process	biological_process	10	2	2646	2	8545	0.0958611
GO:0019417	sulfur oxidation	biological_process	6	2	2646	2	8545	0.0958611
GO:0004478	methionine adenosyltransferase activity	molecular_function	6	2	2646	2	8545	0.0958611
GO:0052593	tryptamine:oxygen oxidoreductase (deaminating) activity	molecular_function	7	2	2646	2	8545	0.0958611
GO:0009308	amine metabolic process	biological_process	6	2	2646	2	8545	0.0958611
GO:0038031	non-canonical Wnt signaling pathway via JNK cascade	biological_process	10	2	2646	2	8545	0.0958611
GO:0030730	sequestering of triglyceride	biological_process	6	2	2646	2	8545	0.0958611
GO:0036016	cellular response to interleukin-3	biological_process	8	2	2646	2	8545	0.0958611
GO:0000320	re-entry into mitotic cell cycle	biological_process	5	2	2646	2	8545	0.0958611
GO:0005899	insulin receptor complex	cellular_component	6	2	2646	2	8545	0.0958611
GO:0031433	telethonin binding	molecular_function	6	2	2646	2	8545	0.0958611
GO:0055103	ligase regulator activity	molecular_function	5	2	2646	2	8545	0.0958611
GO:0071253	connexin binding	molecular_function	5	2	2646	2	8545	0.0958611
GO:0051791	medium-chain fatty acid metabolic process	biological_process	10	2	2646	2	8545	0.0958611
GO:0030098	lymphocyte differentiation	biological_process	7	2	2646	2	8545	0.0958611
GO:0004945	angiotensin type II receptor activity	molecular_function	8	2	2646	2	8545	0.0958611
GO:0001046	core promoter sequence-specific DNA binding	molecular_function	9	12	2646	27	8545	0.0976609
GO:0045214	sarcomere organization	biological_process	9	9	2646	19	8545	0.0994446
GO:0007399	nervous system development	biological_process	6	19	2646	47	8545	0.107543
GO:0016922	nuclear receptor binding	molecular_function	8	7	2646	14	8545	0.1077
GO:0006096	glycolytic process	biological_process	10	7	2646	14	8545	0.1077
GO:0004435	phosphatidylinositol phospholipase C activity	molecular_function	9	7	2646	14	8545	0.1077
GO:0050714	positive regulation of protein secretion	biological_process	10	7	2646	14	8545	0.1077
GO:0032259	methylation	biological_process	4	20	2646	50	8545	0.11038
GO:0048596	embryonic camera-type eye morphogenesis	biological_process	8	5	2646	9	8545	0.110957
GO:0055010	ventricular cardiac muscle tissue morphogenesis	biological_process	8	5	2646	9	8545	0.110957
GO:0050900	leukocyte migration	biological_process	4	5	2646	9	8545	0.110957
GO:2000273	positive regulation of signaling receptor activity	biological_process	9	5	2646	9	8545	0.110957
GO:0006939	smooth muscle contraction	biological_process	7	5	2646	9	8545	0.110957
GO:0045806	negative regulation of endocytosis	biological_process	8	5	2646	9	8545	0.110957
GO:0004888	transmembrane signaling receptor activity	molecular_function	5	5	2646	9	8545	0.110957
GO:0051145	smooth muscle cell differentiation	biological_process	7	5	2646	9	8545	0.110957
GO:0031434	mitogen-activated protein kinase kinase binding	molecular_function	8	5	2646	9	8545	0.110957
GO:0071158	positive regulation of cell cycle arrest	biological_process	9	5	2646	9	8545	0.110957
GO:0005159	insulin-like growth factor receptor binding	molecular_function	6	5	2646	9	8545	0.110957
GO:0050901	leukocyte tethering or rolling	biological_process	8	5	2646	9	8545	0.110957
GO:0005540	hyaluronic acid binding	molecular_function	6	5	2646	9	8545	0.110957
GO:0014911	positive regulation of smooth muscle cell migration	biological_process	9	5	2646	9	8545	0.110957
GO:0048745	smooth muscle tissue development	biological_process	7	5	2646	9	8545	0.110957
GO:0009954	proximal/distal pattern formation	biological_process	6	5	2646	9	8545	0.110957
GO:0005856	cytoskeleton	cellular_component	6	34	2646	91	8545	0.113637
GO:0045121	membrane raft	cellular_component	6	23	2646	59	8545	0.117165
GO:0044297	cell body	cellular_component	4	11	2646	25	8545	0.117654
GO:0007266	Rho protein signal transduction	biological_process	8	11	2646	25	8545	0.117654
GO:0014068	positive regulation of phosphatidylinositol 3-kinase signaling	biological_process	10	11	2646	25	8545	0.117654
GO:0005911	cell-cell junction	cellular_component	4	25	2646	65	8545	0.120544
GO:0031966	mitochondrial membrane	cellular_component	5	8	2646	17	8545	0.121825
GO:0001503	ossification	biological_process	4	8	2646	17	8545	0.121825
GO:0042391	regulation of membrane potential	biological_process	5	8	2646	17	8545	0.121825
GO:0003777	microtubule motor activity	molecular_function	10	12	2646	28	8545	0.124598
GO:0030324	lung development	biological_process	6	12	2646	28	8545	0.124598
GO:0051082	unfolded protein binding	molecular_function	5	18	2646	45	8545	0.125564
GO:0005198	structural molecule activity	molecular_function	3	20	2646	51	8545	0.130842
GO:0030308	negative regulation of cell growth	biological_process	7	20	2646	51	8545	0.130842
GO:0001558	regulation of cell growth	biological_process	6	9	2646	20	8545	0.132999
GO:0031072	heat shock protein binding	molecular_function	5	9	2646	20	8545	0.132999
GO:0071260	cellular response to mechanical stimulus	biological_process	6	9	2646	20	8545	0.132999
GO:0042393	histone binding	molecular_function	5	21	2646	54	8545	0.133003
GO:0071944	cell periphery	cellular_component	4	6	2646	12	8545	0.133589
GO:0045494	photoreceptor cell maintenance	biological_process	4	6	2646	12	8545	0.133589
GO:0045596	negative regulation of cell differentiation	biological_process	7	6	2646	12	8545	0.133589
GO:0030877	beta-catenin destruction complex	cellular_component	4	6	2646	12	8545	0.133589
GO:0015914	phospholipid transport	biological_process	8	6	2646	12	8545	0.133589
GO:0003785	actin monomer binding	molecular_function	7	6	2646	12	8545	0.133589
GO:0048333	mesodermal cell differentiation	biological_process	6	4	2646	7	8545	0.138806
GO:0034464	BBSome	cellular_component	4	4	2646	7	8545	0.138806
GO:0060122	inner ear receptor cell stereocilium organization	biological_process	8	4	2646	7	8545	0.138806
GO:0004745	retinol dehydrogenase activity	molecular_function	7	4	2646	7	8545	0.138806
GO:0042100	B cell proliferation	biological_process	8	4	2646	7	8545	0.138806
GO:0042795	snRNA transcription by RNA polymerase II	biological_process	10	4	2646	7	8545	0.138806
GO:0015671	oxygen transport	biological_process	7	4	2646	7	8545	0.138806
GO:0007520	myoblast fusion	biological_process	6	4	2646	7	8545	0.138806
GO:0010614	negative regulation of cardiac muscle hypertrophy	biological_process	10	4	2646	7	8545	0.138806
GO:0004714	transmembrane receptor protein tyrosine kinase activity	molecular_function	9	4	2646	7	8545	0.138806
GO:0051000	positive regulation of nitric-oxide synthase activity	biological_process	9	4	2646	7	8545	0.138806
GO:0090150	establishment of protein localization to membrane	biological_process	7	4	2646	7	8545	0.138806
GO:0005452	inorganic anion exchanger activity	molecular_function	8	4	2646	7	8545	0.138806
GO:0030274	LIM domain binding	molecular_function	6	4	2646	7	8545	0.138806
GO:0005104	fibroblast growth factor receptor binding	molecular_function	7	4	2646	7	8545	0.138806
GO:0006956	complement activation	biological_process	5	4	2646	7	8545	0.138806
GO:0051085	chaperone cofactor-dependent protein refolding	biological_process	7	4	2646	7	8545	0.138806
GO:0070986	left/right axis specification	biological_process	6	4	2646	7	8545	0.138806
GO:0046658	anchored component of plasma membrane	cellular_component	6	4	2646	7	8545	0.138806
GO:0042073	intraciliary transport	biological_process	7	4	2646	7	8545	0.138806
GO:0097009	energy homeostasis	biological_process	5	4	2646	7	8545	0.138806
GO:0014850	response to muscle activity	biological_process	5	4	2646	7	8545	0.138806
GO:0036312	phosphatidylinositol 3-kinase regulatory subunit binding	molecular_function	6	4	2646	7	8545	0.138806
GO:0040015	negative regulation of multicellular organism growth	biological_process	8	4	2646	7	8545	0.138806
GO:2000778	positive regulation of interleukin-6 secretion	biological_process	9	4	2646	7	8545	0.138806
GO:0009615	response to virus	biological_process	7	10	2646	23	8545	0.141971
GO:0005881	cytoplasmic microtubule	cellular_component	8	11	2646	26	8545	0.149262
GO:0006730	one-carbon metabolic process	biological_process	5	7	2646	15	8545	0.149972
GO:0016328	lateral plasma membrane	cellular_component	5	7	2646	15	8545	0.149972
GO:0051492	regulation of stress fiber assembly	biological_process	7	7	2646	15	8545	0.149972
GO:0004364	glutathione transferase activity	molecular_function	6	7	2646	15	8545	0.149972
GO:0043552	positive regulation of phosphatidylinositol 3-kinase activity	biological_process	10	7	2646	15	8545	0.149972
GO:0030501	positive regulation of bone mineralization	biological_process	8	7	2646	15	8545	0.149972
GO:0030522	intracellular receptor signaling pathway	biological_process	5	7	2646	15	8545	0.149972
GO:0004198	calcium-dependent cysteine-type endopeptidase activity	molecular_function	9	7	2646	15	8545	0.149972
GO:0034220	ion transmembrane transport	biological_process	7	12	2646	29	8545	0.155243
GO:0045766	positive regulation of angiogenesis	biological_process	8	13	2646	32	8545	0.160184
GO:0005811	lipid droplet	cellular_component	6	13	2646	32	8545	0.160184
GO:0030334	regulation of cell migration	biological_process	7	13	2646	32	8545	0.160184
GO:0007155	cell adhesion	biological_process	4	29	2646	79	8545	0.161646
GO:0048146	positive regulation of fibroblast proliferation	biological_process	8	8	2646	18	8545	0.162229
GO:0008584	male gonad development	biological_process	7	8	2646	18	8545	0.162229
GO:0030511	positive regulation of transforming growth factor beta receptor signaling pathway	biological_process	10	5	2646	10	8545	0.167191
GO:0002102	podosome	cellular_component	4	5	2646	10	8545	0.167191
GO:0019882	antigen processing and presentation	biological_process	4	5	2646	10	8545	0.167191
GO:0010880	regulation of release of sequestered calcium ion into cytosol by sarcoplasmic reticulum	biological_process	8	5	2646	10	8545	0.167191
GO:0004896	cytokine receptor activity	molecular_function	6	5	2646	10	8545	0.167191
GO:0004553	hydrolase activity, hydrolyzing O-glycosyl compounds	molecular_function	6	5	2646	10	8545	0.167191
GO:0045055	regulated exocytosis	biological_process	8	5	2646	10	8545	0.167191
GO:0030326	embryonic limb morphogenesis	biological_process	7	5	2646	10	8545	0.167191
GO:0021772	olfactory bulb development	biological_process	5	5	2646	10	8545	0.167191
GO:0043198	dendritic shaft	cellular_component	5	5	2646	10	8545	0.167191
GO:0045740	positive regulation of DNA replication	biological_process	10	5	2646	10	8545	0.167191
GO:0030169	low-density lipoprotein particle binding	molecular_function	7	5	2646	10	8545	0.167191
GO:0030099	myeloid cell differentiation	biological_process	6	5	2646	10	8545	0.167191
GO:0019221	cytokine-mediated signaling pathway	biological_process	6	15	2646	38	8545	0.167705
GO:0034765	regulation of ion transmembrane transport	biological_process	8	9	2646	21	8545	0.171624
GO:0005158	insulin receptor binding	molecular_function	6	9	2646	21	8545	0.171624
GO:0003707	steroid hormone receptor activity	molecular_function	5	9	2646	21	8545	0.171624
GO:0071803	positive regulation of podosome assembly	biological_process	8	3	2646	5	8545	0.176025
GO:0046834	lipid phosphorylation	biological_process	8	3	2646	5	8545	0.176025
GO:0070528	protein kinase C signaling	biological_process	6	3	2646	5	8545	0.176025
GO:0019752	carboxylic acid metabolic process	biological_process	7	3	2646	5	8545	0.176025
GO:0019731	antibacterial humoral response	biological_process	7	3	2646	5	8545	0.176025
GO:0034101	erythrocyte homeostasis	biological_process	5	3	2646	5	8545	0.176025
GO:0005078	MAP-kinase scaffold activity	molecular_function	7	3	2646	5	8545	0.176025
GO:0031502	dolichyl-phosphate-mannose-protein mannosyltransferase complex	cellular_component	6	3	2646	5	8545	0.176025
GO:0035254	glutamate receptor binding	molecular_function	6	3	2646	5	8545	0.176025
GO:0002026	regulation of the force of heart contraction	biological_process	9	3	2646	5	8545	0.176025
GO:0006654	phosphatidic acid biosynthetic process	biological_process	10	3	2646	5	8545	0.176025
GO:0071397	cellular response to cholesterol	biological_process	9	3	2646	5	8545	0.176025
GO:0000032	cell wall mannoprotein biosynthetic process	biological_process	10	3	2646	5	8545	0.176025
GO:0071438	invadopodium membrane	cellular_component	6	3	2646	5	8545	0.176025
GO:0045595	regulation of cell differentiation	biological_process	6	3	2646	5	8545	0.176025
GO:0032183	SUMO binding	molecular_function	6	3	2646	5	8545	0.176025
GO:0005249	voltage-gated potassium channel activity	molecular_function	9	3	2646	5	8545	0.176025
GO:0090543	Flemming body	cellular_component	4	3	2646	5	8545	0.176025
GO:0030375	thyroid hormone receptor coactivator activity	molecular_function	7	3	2646	5	8545	0.176025
GO:0015129	lactate transmembrane transporter activity	molecular_function	8	3	2646	5	8545	0.176025
GO:0060068	vagina development	biological_process	8	3	2646	5	8545	0.176025
GO:0055013	cardiac muscle cell development	biological_process	8	3	2646	5	8545	0.176025
GO:0055091	phospholipid homeostasis	biological_process	9	3	2646	5	8545	0.176025
GO:0016327	apicolateral plasma membrane	cellular_component	5	3	2646	5	8545	0.176025
GO:0097433	dense body	cellular_component	6	3	2646	5	8545	0.176025
GO:0034663	endoplasmic reticulum chaperone complex	cellular_component	4	3	2646	5	8545	0.176025
GO:1902187	negative regulation of viral release from host cell	biological_process	7	3	2646	5	8545	0.176025
GO:0021542	dentate gyrus development	biological_process	5	3	2646	5	8545	0.176025
GO:0048557	embryonic digestive tract morphogenesis	biological_process	7	3	2646	5	8545	0.176025
GO:0034993	meiotic nuclear membrane microtubule tethering complex	cellular_component	8	3	2646	5	8545	0.176025
GO:0061014	positive regulation of mRNA catabolic process	biological_process	9	3	2646	5	8545	0.176025
GO:0046628	positive regulation of insulin receptor signaling pathway	biological_process	9	3	2646	5	8545	0.176025
GO:0031994	insulin-like growth factor I binding	molecular_function	7	3	2646	5	8545	0.176025
GO:0030042	actin filament depolymerization	biological_process	8	3	2646	5	8545	0.176025
GO:0010891	negative regulation of sequestering of triglyceride	biological_process	7	3	2646	5	8545	0.176025
GO:0090244	Wnt signaling pathway involved in somitogenesis	biological_process	8	3	2646	5	8545	0.176025
GO:0042289	MHC class II protein binding	molecular_function	7	3	2646	5	8545	0.176025
GO:0097264	self proteolysis	biological_process	8	3	2646	5	8545	0.176025
GO:0016709	oxidoreductase activity, acting on paired donors, with incorporation or reduction of molecular oxygen, NAD(P)H as one donor, and incorporation of one atom of oxygen	molecular_function	6	3	2646	5	8545	0.176025
GO:0032454	histone demethylase activity (H3-K9 specific)	molecular_function	6	3	2646	5	8545	0.176025
GO:0045198	establishment of epithelial cell apical/basal polarity	biological_process	8	3	2646	5	8545	0.176025
GO:0009299	mRNA transcription	biological_process	9	3	2646	5	8545	0.176025
GO:0004559	alpha-mannosidase activity	molecular_function	8	3	2646	5	8545	0.176025
GO:1902725	negative regulation of satellite cell differentiation	biological_process	9	3	2646	5	8545	0.176025
GO:0097060	synaptic membrane	cellular_component	4	3	2646	5	8545	0.176025
GO:0044845	chain elongation of O-linked mannose residue	biological_process	11	3	2646	5	8545	0.176025
GO:0048667	cell morphogenesis involved in neuron differentiation	biological_process	8	3	2646	5	8545	0.176025
GO:0060059	embryonic retina morphogenesis in camera-type eye	biological_process	6	3	2646	5	8545	0.176025
GO:0015179	L-amino acid transmembrane transporter activity	molecular_function	8	3	2646	5	8545	0.176025
GO:0043394	proteoglycan binding	molecular_function	5	3	2646	5	8545	0.176025
GO:0090026	positive regulation of monocyte chemotaxis	biological_process	9	3	2646	5	8545	0.176025
GO:0005833	hemoglobin complex	cellular_component	4	3	2646	5	8545	0.176025
GO:0060316	positive regulation of ryanodine-sensitive calcium-release channel activity	biological_process	11	3	2646	5	8545	0.176025
GO:0043589	skin morphogenesis	biological_process	6	3	2646	5	8545	0.176025
GO:0070555	response to interleukin-1	biological_process	7	3	2646	5	8545	0.176025
GO:0001919	regulation of receptor recycling	biological_process	6	3	2646	5	8545	0.176025
GO:0008016	regulation of heart contraction	biological_process	8	3	2646	5	8545	0.176025
GO:0030955	potassium ion binding	molecular_function	8	3	2646	5	8545	0.176025
GO:0042796	snRNA transcription by RNA polymerase III	biological_process	10	3	2646	5	8545	0.176025
GO:0043353	enucleate erythrocyte differentiation	biological_process	8	3	2646	5	8545	0.176025
GO:0090286	cytoskeletal anchoring at nuclear membrane	biological_process	7	3	2646	5	8545	0.176025
GO:0006805	xenobiotic metabolic process	biological_process	5	3	2646	5	8545	0.176025
GO:0043405	regulation of MAP kinase activity	biological_process	11	3	2646	5	8545	0.176025
GO:0055089	fatty acid homeostasis	biological_process	9	3	2646	5	8545	0.176025
GO:0008509	anion transmembrane transporter activity	molecular_function	6	3	2646	5	8545	0.176025
GO:1900744	regulation of p38MAPK cascade	biological_process	12	3	2646	5	8545	0.176025
GO:0043559	insulin binding	molecular_function	5	3	2646	5	8545	0.176025
GO:0006091	generation of precursor metabolites and energy	biological_process	5	3	2646	5	8545	0.176025
GO:1900101	regulation of endoplasmic reticulum unfolded protein response	biological_process	8	3	2646	5	8545	0.176025
GO:0032264	IMP salvage	biological_process	13	3	2646	5	8545	0.176025
GO:2000369	regulation of clathrin-dependent endocytosis	biological_process	9	3	2646	5	8545	0.176025
GO:0006910	phagocytosis, recognition	biological_process	5	3	2646	5	8545	0.176025
GO:0045636	positive regulation of melanocyte differentiation	biological_process	9	3	2646	5	8545	0.176025
GO:0070876	SOSS complex	cellular_component	4	3	2646	5	8545	0.176025
GO:0019229	regulation of vasoconstriction	biological_process	9	3	2646	5	8545	0.176025
GO:0050482	arachidonic acid secretion	biological_process	9	3	2646	5	8545	0.176025
GO:0048306	calcium-dependent protein binding	molecular_function	5	10	2646	24	8545	0.178951
GO:1902476	chloride transmembrane transport	biological_process	10	10	2646	24	8545	0.178951
GO:0006935	chemotaxis	biological_process	5	10	2646	24	8545	0.178951
GO:0009986	cell surface	cellular_component	4	54	2646	156	8545	0.181502
GO:0005901	caveola	cellular_component	8	11	2646	27	8545	0.184737
GO:0007268	chemical synaptic transmission	biological_process	9	11	2646	27	8545	0.184737
GO:0046716	muscle cell cellular homeostasis	biological_process	5	6	2646	13	8545	0.185758
GO:0007157	heterophilic cell-cell adhesion via plasma membrane cell adhesion molecules	biological_process	7	6	2646	13	8545	0.185758
GO:0001954	positive regulation of cell-matrix adhesion	biological_process	8	6	2646	13	8545	0.185758
GO:0032728	positive regulation of interferon-beta production	biological_process	9	6	2646	13	8545	0.185758
GO:0045921	positive regulation of exocytosis	biological_process	8	6	2646	13	8545	0.185758
GO:0016042	lipid catabolic process	biological_process	6	6	2646	13	8545	0.185758
GO:0051965	positive regulation of synapse assembly	biological_process	7	6	2646	13	8545	0.185758
GO:0070098	chemokine-mediated signaling pathway	biological_process	7	6	2646	13	8545	0.185758
GO:0045444	fat cell differentiation	biological_process	6	13	2646	33	8545	0.193031
GO:0001750	photoreceptor outer segment	cellular_component	5	7	2646	16	8545	0.19863
GO:0005125	cytokine activity	molecular_function	7	7	2646	16	8545	0.19863
GO:0030316	osteoclast differentiation	biological_process	8	7	2646	16	8545	0.19863
GO:0008203	cholesterol metabolic process	biological_process	8	7	2646	16	8545	0.19863
GO:0007267	cell-cell signaling	biological_process	5	7	2646	16	8545	0.19863
GO:0008201	heparin binding	molecular_function	6	18	2646	48	8545	0.20283
GO:0030054	cell junction	cellular_component	3	27	2646	75	8545	0.204192
GO:0030133	transport vesicle	cellular_component	7	8	2646	19	8545	0.207891
GO:0006352	DNA-templated transcription, initiation	biological_process	8	8	2646	19	8545	0.207891
GO:0032869	cellular response to insulin stimulus	biological_process	8	8	2646	19	8545	0.207891
GO:0043401	steroid hormone mediated signaling pathway	biological_process	6	8	2646	19	8545	0.207891
GO:0006813	potassium ion transport	biological_process	9	4	2646	8	8545	0.211893
GO:0008544	epidermis development	biological_process	6	4	2646	8	8545	0.211893
GO:0033169	histone H3-K9 demethylation	biological_process	13	4	2646	8	8545	0.211893
GO:0055003	cardiac myofibril assembly	biological_process	8	4	2646	8	8545	0.211893
GO:0016705	oxidoreductase activity, acting on paired donors, with incorporation or reduction of molecular oxygen	molecular_function	5	4	2646	8	8545	0.211893
GO:0042102	positive regulation of T cell proliferation	biological_process	11	4	2646	8	8545	0.211893
GO:0035729	cellular response to hepatocyte growth factor stimulus	biological_process	8	4	2646	8	8545	0.211893
GO:0006941	striated muscle contraction	biological_process	7	4	2646	8	8545	0.211893
GO:0032060	bleb assembly	biological_process	8	4	2646	8	8545	0.211893
GO:0035988	chondrocyte proliferation	biological_process	4	4	2646	8	8545	0.211893
GO:0090102	cochlea development	biological_process	5	4	2646	8	8545	0.211893
GO:0017134	fibroblast growth factor binding	molecular_function	6	4	2646	8	8545	0.211893
GO:0050998	nitric-oxide synthase binding	molecular_function	6	4	2646	8	8545	0.211893
GO:0051393	alpha-actinin binding	molecular_function	7	4	2646	8	8545	0.211893
GO:0038095	Fc-epsilon receptor signaling pathway	biological_process	8	4	2646	8	8545	0.211893
GO:0051019	mitogen-activated protein kinase binding	molecular_function	8	4	2646	8	8545	0.211893
GO:0005520	insulin-like growth factor binding	molecular_function	6	4	2646	8	8545	0.211893
GO:0015297	antiporter activity	molecular_function	7	4	2646	8	8545	0.211893
GO:0048009	insulin-like growth factor receptor signaling pathway	biological_process	8	4	2646	8	8545	0.211893
GO:0010832	negative regulation of myotube differentiation	biological_process	10	4	2646	8	8545	0.211893
GO:0019825	oxygen binding	molecular_function	5	4	2646	8	8545	0.211893
GO:0048193	Golgi vesicle transport	biological_process	7	4	2646	8	8545	0.211893
GO:0001784	phosphotyrosine residue binding	molecular_function	7	4	2646	8	8545	0.211893
GO:0005201	extracellular matrix structural constituent	molecular_function	4	9	2646	22	8545	0.214715
GO:0051219	phosphoprotein binding	molecular_function	5	9	2646	22	8545	0.214715
GO:0031982	vesicle	cellular_component	5	10	2646	25	8545	0.219815
GO:0007160	cell-matrix adhesion	biological_process	6	10	2646	25	8545	0.219815
GO:0005871	kinesin complex	cellular_component	5	10	2646	25	8545	0.219815
GO:0007229	integrin-mediated signaling pathway	biological_process	6	10	2646	25	8545	0.219815
GO:0046330	positive regulation of JNK cascade	biological_process	13	10	2646	25	8545	0.219815
GO:0071356	cellular response to tumor necrosis factor	biological_process	8	11	2646	28	8545	0.223651
GO:0046777	protein autophosphorylation	biological_process	10	30	2646	85	8545	0.224875
GO:0032922	circadian regulation of gene expression	biological_process	5	12	2646	31	8545	0.226534
GO:0023014	signal transduction by protein phosphorylation	biological_process	10	12	2646	31	8545	0.226534
GO:0030335	positive regulation of cell migration	biological_process	8	28	2646	79	8545	0.226882
GO:0050921	positive regulation of chemotaxis	biological_process	8	2	2646	3	8545	0.228246
GO:2000111	positive regulation of macrophage apoptotic process	biological_process	11	2	2646	3	8545	0.228246
GO:0045726	positive regulation of integrin biosynthetic process	biological_process	9	2	2646	3	8545	0.228246
GO:0018406	protein C-linked glycosylation via 2'-alpha-mannosyl-L-tryptophan	biological_process	12	2	2646	3	8545	0.228246
GO:0005019	platelet-derived growth factor beta-receptor activity	molecular_function	11	2	2646	3	8545	0.228246
GO:0031063	regulation of histone deacetylation	biological_process	10	2	2646	3	8545	0.228246
GO:0002237	response to molecule of bacterial origin	biological_process	6	2	2646	3	8545	0.228246
GO:0002138	retinoic acid biosynthetic process	biological_process	11	2	2646	3	8545	0.228246
GO:0046790	virion binding	molecular_function	4	2	2646	3	8545	0.228246
GO:0032836	glomerular basement membrane development	biological_process	7	2	2646	3	8545	0.228246
GO:0014858	positive regulation of skeletal muscle cell proliferation	biological_process	8	2	2646	3	8545	0.228246
GO:0002322	B cell proliferation involved in immune response	biological_process	9	2	2646	3	8545	0.228246
GO:0035265	organ growth	biological_process	4	2	2646	3	8545	0.228246
GO:0005344	oxygen carrier activity	molecular_function	4	2	2646	3	8545	0.228246
GO:0007258	JUN phosphorylation	biological_process	10	2	2646	3	8545	0.228246
GO:0008406	gonad development	biological_process	6	2	2646	3	8545	0.228246
GO:0043584	nose development	biological_process	7	2	2646	3	8545	0.228246
GO:0060252	positive regulation of glial cell proliferation	biological_process	8	2	2646	3	8545	0.228246
GO:0010039	response to iron ion	biological_process	7	2	2646	3	8545	0.228246
GO:0035363	histone locus body	cellular_component	8	2	2646	3	8545	0.228246
GO:0040036	regulation of fibroblast growth factor receptor signaling pathway	biological_process	8	2	2646	3	8545	0.228246
GO:0060414	aorta smooth muscle tissue morphogenesis	biological_process	7	2	2646	3	8545	0.228246
GO:0072089	stem cell proliferation	biological_process	4	2	2646	3	8545	0.228246
GO:0003149	membranous septum morphogenesis	biological_process	5	2	2646	3	8545	0.228246
GO:0004948	calcitonin receptor activity	molecular_function	8	2	2646	3	8545	0.228246
GO:0051387	negative regulation of neurotrophin TRK receptor signaling pathway	biological_process	9	2	2646	3	8545	0.228246
GO:0071773	cellular response to BMP stimulus	biological_process	8	2	2646	3	8545	0.228246
GO:0051024	positive regulation of immunoglobulin secretion	biological_process	10	2	2646	3	8545	0.228246
GO:0032464	positive regulation of protein homooligomerization	biological_process	9	2	2646	3	8545	0.228246
GO:0031087	deadenylation-independent decapping of nuclear-transcribed mRNA	biological_process	9	2	2646	3	8545	0.228246
GO:0051124	synaptic growth at neuromuscular junction	biological_process	7	2	2646	3	8545	0.228246
GO:0006892	post-Golgi vesicle-mediated transport	biological_process	8	2	2646	3	8545	0.228246
GO:0006154	adenosine catabolic process	biological_process	7	2	2646	3	8545	0.228246
GO:0035094	response to nicotine	biological_process	6	2	2646	3	8545	0.228246
GO:0007263	nitric oxide mediated signal transduction	biological_process	7	2	2646	3	8545	0.228246
GO:0090084	negative regulation of inclusion body assembly	biological_process	8	2	2646	3	8545	0.228246
GO:0020027	hemoglobin metabolic process	biological_process	7	2	2646	3	8545	0.228246
GO:2001256	regulation of store-operated calcium entry	biological_process	10	2	2646	3	8545	0.228246
GO:0045143	homologous chromosome segregation	biological_process	7	2	2646	3	8545	0.228246
GO:0010269	response to selenium ion	biological_process	6	2	2646	3	8545	0.228246
GO:0072675	osteoclast fusion	biological_process	6	2	2646	3	8545	0.228246
GO:0016188	synaptic vesicle maturation	biological_process	7	2	2646	3	8545	0.228246
GO:0045745	positive regulation of G protein-coupled receptor signaling pathway	biological_process	9	2	2646	3	8545	0.228246
GO:0036065	fucosylation	biological_process	5	2	2646	3	8545	0.228246
GO:0071375	cellular response to peptide hormone stimulus	biological_process	7	2	2646	3	8545	0.228246
GO:0005315	inorganic phosphate transmembrane transporter activity	molecular_function	7	2	2646	3	8545	0.228246
GO:0007161	calcium-independent cell-matrix adhesion	biological_process	7	2	2646	3	8545	0.228246
GO:0042987	amyloid precursor protein catabolic process	biological_process	8	2	2646	3	8545	0.228246
GO:0031545	peptidyl-proline 4-dioxygenase activity	molecular_function	8	2	2646	3	8545	0.228246
GO:0019953	sexual reproduction	biological_process	4	2	2646	3	8545	0.228246
GO:0033227	dsRNA transport	biological_process	10	2	2646	3	8545	0.228246
GO:0051901	positive regulation of mitochondrial depolarization	biological_process	8	2	2646	3	8545	0.228246
GO:0005230	extracellular ligand-gated ion channel activity	molecular_function	8	2	2646	3	8545	0.228246
GO:0010898	positive regulation of triglyceride catabolic process	biological_process	9	2	2646	3	8545	0.228246
GO:0038128	ERBB2 signaling pathway	biological_process	9	2	2646	3	8545	0.228246
GO:0097084	vascular smooth muscle cell development	biological_process	7	2	2646	3	8545	0.228246
GO:0050851	antigen receptor-mediated signaling pathway	biological_process	7	2	2646	3	8545	0.228246
GO:0021846	cell proliferation in forebrain	biological_process	5	2	2646	3	8545	0.228246
GO:0071476	cellular hypotonic response	biological_process	7	2	2646	3	8545	0.228246
GO:0001961	positive regulation of cytokine-mediated signaling pathway	biological_process	9	2	2646	3	8545	0.228246
GO:0002430	complement receptor mediated signaling pathway	biological_process	7	2	2646	3	8545	0.228246
GO:0034680	integrin alpha10-beta1 complex	cellular_component	6	2	2646	3	8545	0.228246
GO:0005267	potassium channel activity	molecular_function	8	2	2646	3	8545	0.228246
GO:2000052	positive regulation of non-canonical Wnt signaling pathway	biological_process	10	2	2646	3	8545	0.228246
GO:0001223	transcription coactivator binding	molecular_function	7	2	2646	3	8545	0.228246
GO:0033691	sialic acid binding	molecular_function	7	2	2646	3	8545	0.228246
GO:0045656	negative regulation of monocyte differentiation	biological_process	10	2	2646	3	8545	0.228246
GO:0070309	lens fiber cell morphogenesis	biological_process	8	2	2646	3	8545	0.228246
GO:0032897	negative regulation of viral transcription	biological_process	9	2	2646	3	8545	0.228246
GO:0019002	GMP binding	molecular_function	8	2	2646	3	8545	0.228246
GO:0034677	integrin alpha7-beta1 complex	cellular_component	6	2	2646	3	8545	0.228246
GO:0034666	integrin alpha2-beta1 complex	cellular_component	6	2	2646	3	8545	0.228246
GO:0035662	Toll-like receptor 4 binding	molecular_function	7	2	2646	3	8545	0.228246
GO:0006490	oligosaccharide-lipid intermediate biosynthetic process	biological_process	7	2	2646	3	8545	0.228246
GO:0005328	neurotransmitter:sodium symporter activity	molecular_function	5	2	2646	3	8545	0.228246
GO:0033993	response to lipid	biological_process	6	2	2646	3	8545	0.228246
GO:0006574	valine catabolic process	biological_process	11	2	2646	3	8545	0.228246
GO:0050786	RAGE receptor binding	molecular_function	6	2	2646	3	8545	0.228246
GO:0048742	regulation of skeletal muscle fiber development	biological_process	10	2	2646	3	8545	0.228246
GO:0044300	cerebellar mossy fiber	cellular_component	7	2	2646	3	8545	0.228246
GO:0009416	response to light stimulus	biological_process	6	2	2646	3	8545	0.228246
GO:0042535	positive regulation of tumor necrosis factor biosynthetic process	biological_process	10	2	2646	3	8545	0.228246
GO:0004180	carboxypeptidase activity	molecular_function	8	2	2646	3	8545	0.228246
GO:0045821	positive regulation of glycolytic process	biological_process	11	2	2646	3	8545	0.228246
GO:0035498	carnosine metabolic process	biological_process	8	2	2646	3	8545	0.228246
GO:0006556	S-adenosylmethionine biosynthetic process	biological_process	8	2	2646	3	8545	0.228246
GO:1902766	skeletal muscle satellite cell migration	biological_process	7	2	2646	3	8545	0.228246
GO:0015189	L-lysine transmembrane transporter activity	molecular_function	7	2	2646	3	8545	0.228246
GO:0097428	protein maturation by iron-sulfur cluster transfer	biological_process	8	2	2646	3	8545	0.228246
GO:0001885	endothelial cell development	biological_process	7	2	2646	3	8545	0.228246
GO:0004367	glycerol-3-phosphate dehydrogenase [NAD+] activity	molecular_function	7	2	2646	3	8545	0.228246
GO:0047631	ADP-ribose diphosphatase activity	molecular_function	8	2	2646	3	8545	0.228246
GO:0060830	ciliary receptor clustering involved in smoothened signaling pathway	biological_process	7	2	2646	3	8545	0.228246
GO:0046103	inosine biosynthetic process	biological_process	12	2	2646	3	8545	0.228246
GO:0032494	response to peptidoglycan	biological_process	7	2	2646	3	8545	0.228246
GO:0035022	positive regulation of Rac protein signal transduction	biological_process	12	2	2646	3	8545	0.228246
GO:0010518	positive regulation of phospholipase activity	biological_process	9	2	2646	3	8545	0.228246
GO:0048255	mRNA stabilization	biological_process	11	2	2646	3	8545	0.228246
GO:0032027	myosin light chain binding	molecular_function	7	2	2646	3	8545	0.228246
GO:1902711	GABA-A receptor complex	cellular_component	6	2	2646	3	8545	0.228246
GO:0042428	serotonin metabolic process	biological_process	7	2	2646	3	8545	0.228246
GO:0030692	Noc4p-Nop14p complex	cellular_component	5	2	2646	3	8545	0.228246
GO:0050880	regulation of blood vessel size	biological_process	7	2	2646	3	8545	0.228246
GO:0014883	transition between fast and slow fiber	biological_process	8	2	2646	3	8545	0.228246
GO:0003417	growth plate cartilage development	biological_process	8	2	2646	3	8545	0.228246
GO:0031639	plasminogen activation	biological_process	10	2	2646	3	8545	0.228246
GO:0038145	macrophage colony-stimulating factor signaling pathway	biological_process	7	2	2646	3	8545	0.228246
GO:0017095	heparan sulfate 6-O-sulfotransferase activity	molecular_function	8	2	2646	3	8545	0.228246
GO:0001875	lipopolysaccharide receptor activity	molecular_function	7	2	2646	3	8545	0.228246
GO:0045661	regulation of myoblast differentiation	biological_process	7	2	2646	3	8545	0.228246
GO:0042281	dolichyl pyrophosphate Man9GlcNAc2 alpha-1,3-glucosyltransferase activity	molecular_function	8	2	2646	3	8545	0.228246
GO:0035845	photoreceptor cell outer segment organization	biological_process	5	2	2646	3	8545	0.228246
GO:0030917	midbrain-hindbrain boundary development	biological_process	5	2	2646	3	8545	0.228246
GO:0002686	negative regulation of leukocyte migration	biological_process	7	2	2646	3	8545	0.228246
GO:1901390	positive regulation of transforming growth factor beta activation	biological_process	9	2	2646	3	8545	0.228246
GO:0031995	insulin-like growth factor II binding	molecular_function	7	2	2646	3	8545	0.228246
GO:0043654	recognition of apoptotic cell	biological_process	6	2	2646	3	8545	0.228246
GO:0008506	sucrose:proton symporter activity	molecular_function	8	2	2646	3	8545	0.228246
GO:2000738	positive regulation of stem cell differentiation	biological_process	8	2	2646	3	8545	0.228246
GO:0071872	cellular response to epinephrine stimulus	biological_process	9	2	2646	3	8545	0.228246
GO:1903531	negative regulation of secretion by cell	biological_process	7	2	2646	3	8545	0.228246
GO:0008063	Toll signaling pathway	biological_process	6	2	2646	3	8545	0.228246
GO:0001957	intramembranous ossification	biological_process	6	2	2646	3	8545	0.228246
GO:0032809	neuronal cell body membrane	cellular_component	6	2	2646	3	8545	0.228246
GO:0005227	calcium activated cation channel activity	molecular_function	8	2	2646	3	8545	0.228246
GO:0010710	regulation of collagen catabolic process	biological_process	7	2	2646	3	8545	0.228246
GO:0045347	negative regulation of MHC class II biosynthetic process	biological_process	9	2	2646	3	8545	0.228246
GO:0004935	adrenergic receptor activity	molecular_function	8	2	2646	3	8545	0.228246
GO:0004000	adenosine deaminase activity	molecular_function	7	2	2646	3	8545	0.228246
GO:0051930	regulation of sensory perception of pain	biological_process	9	2	2646	3	8545	0.228246
GO:0032695	negative regulation of interleukin-12 production	biological_process	8	2	2646	3	8545	0.228246
GO:0030735	carnosine N-methyltransferase activity	molecular_function	8	2	2646	3	8545	0.228246
GO:0031681	G-protein beta-subunit binding	molecular_function	5	2	2646	3	8545	0.228246
GO:0090245	axis elongation involved in somitogenesis	biological_process	7	2	2646	3	8545	0.228246
GO:1902533	positive regulation of intracellular signal transduction	biological_process	9	2	2646	3	8545	0.228246
GO:0005212	structural constituent of eye lens	molecular_function	4	2	2646	3	8545	0.228246
GO:0051434	BH3 domain binding	molecular_function	7	2	2646	3	8545	0.228246
GO:0017110	nucleoside-diphosphatase activity	molecular_function	8	2	2646	3	8545	0.228246
GO:0097237	cellular response to toxic substance	biological_process	6	2	2646	3	8545	0.228246
GO:0030546	signaling receptor activator activity	molecular_function	5	2	2646	3	8545	0.228246
GO:0008649	rRNA methyltransferase activity	molecular_function	8	2	2646	3	8545	0.228246
GO:0072542	protein phosphatase activator activity	molecular_function	7	2	2646	3	8545	0.228246
GO:0031256	leading edge membrane	cellular_component	5	2	2646	3	8545	0.228246
GO:0045046	protein import into peroxisome membrane	biological_process	13	2	2646	3	8545	0.228246
GO:0004890	GABA-A receptor activity	molecular_function	7	2	2646	3	8545	0.228246
GO:0006657	CDP-choline pathway	biological_process	11	2	2646	3	8545	0.228246
GO:0048630	skeletal muscle tissue growth	biological_process	5	2	2646	3	8545	0.228246
GO:2000484	positive regulation of interleukin-8 secretion	biological_process	9	2	2646	3	8545	0.228246
GO:2000573	positive regulation of DNA biosynthetic process	biological_process	9	2	2646	3	8545	0.228246
GO:0060042	retina morphogenesis in camera-type eye	biological_process	5	2	2646	3	8545	0.228246
GO:0042805	actinin binding	molecular_function	6	2	2646	3	8545	0.228246
GO:0001158	enhancer sequence-specific DNA binding	molecular_function	9	2	2646	3	8545	0.228246
GO:0060214	endocardium formation	biological_process	5	2	2646	3	8545	0.228246
GO:0004565	beta-galactosidase activity	molecular_function	8	2	2646	3	8545	0.228246
GO:0045606	positive regulation of epidermal cell differentiation	biological_process	9	2	2646	3	8545	0.228246
GO:0016939	kinesin II complex	cellular_component	6	2	2646	3	8545	0.228246
GO:0014043	negative regulation of neuron maturation	biological_process	11	2	2646	3	8545	0.228246
GO:0008585	female gonad development	biological_process	7	2	2646	3	8545	0.228246
GO:0045627	positive regulation of T-helper 1 cell differentiation	biological_process	11	2	2646	3	8545	0.228246
GO:0000453	enzyme-directed rRNA 2'-O-methylation	biological_process	15	2	2646	3	8545	0.228246
GO:0090287	regulation of cellular response to growth factor stimulus	biological_process	6	2	2646	3	8545	0.228246
GO:0014904	myotube cell development	biological_process	8	2	2646	3	8545	0.228246
GO:0008626	granzyme-mediated apoptotic signaling pathway	biological_process	6	2	2646	3	8545	0.228246
GO:0006000	fructose metabolic process	biological_process	8	2	2646	3	8545	0.228246
GO:0050870	positive regulation of T cell activation	biological_process	9	2	2646	3	8545	0.228246
GO:0004623	phospholipase A2 activity	molecular_function	8	2	2646	3	8545	0.228246
GO:0060026	convergent extension	biological_process	7	2	2646	3	8545	0.228246
GO:0019992	diacylglycerol binding	molecular_function	5	2	2646	3	8545	0.228246
GO:0006567	threonine catabolic process	biological_process	12	2	2646	3	8545	0.228246
GO:0034681	integrin alpha11-beta1 complex	cellular_component	6	2	2646	3	8545	0.228246
GO:0021997	neural plate axis specification	biological_process	7	2	2646	3	8545	0.228246
GO:0021796	cerebral cortex regionalization	biological_process	6	2	2646	3	8545	0.228246
GO:0007549	dosage compensation	biological_process	9	2	2646	3	8545	0.228246
GO:0042998	positive regulation of Golgi to plasma membrane protein transport	biological_process	10	2	2646	3	8545	0.228246
GO:0043398	HLH domain binding	molecular_function	6	2	2646	3	8545	0.228246
GO:0008170	N-methyltransferase activity	molecular_function	7	2	2646	3	8545	0.228246
GO:0008263	pyrimidine-specific mismatch base pair DNA N-glycosylase activity	molecular_function	9	2	2646	3	8545	0.228246
GO:0046928	regulation of neurotransmitter secretion	biological_process	6	2	2646	3	8545	0.228246
GO:0042759	long-chain fatty acid biosynthetic process	biological_process	11	2	2646	3	8545	0.228246
GO:0005244	voltage-gated ion channel activity	molecular_function	9	2	2646	3	8545	0.228246
GO:0046696	lipopolysaccharide receptor complex	cellular_component	5	2	2646	3	8545	0.228246
GO:0035610	protein side chain deglutamylation	biological_process	12	2	2646	3	8545	0.228246
GO:0050910	detection of mechanical stimulus involved in sensory perception of sound	biological_process	6	2	2646	3	8545	0.228246
GO:0046168	glycerol-3-phosphate catabolic process	biological_process	9	2	2646	3	8545	0.228246
GO:0006582	melanin metabolic process	biological_process	7	2	2646	3	8545	0.228246
GO:1900103	positive regulation of endoplasmic reticulum unfolded protein response	biological_process	9	2	2646	3	8545	0.228246
GO:0006474	N-terminal protein amino acid acetylation	biological_process	11	2	2646	3	8545	0.228246
GO:0043224	nuclear SCF ubiquitin ligase complex	cellular_component	7	2	2646	3	8545	0.228246
GO:0071910	determination of liver left/right asymmetry	biological_process	8	2	2646	3	8545	0.228246
GO:0034144	negative regulation of toll-like receptor 4 signaling pathway	biological_process	8	2	2646	3	8545	0.228246
GO:0002028	regulation of sodium ion transport	biological_process	9	2	2646	3	8545	0.228246
GO:0043312	neutrophil degranulation	biological_process	9	2	2646	3	8545	0.228246
GO:0010759	positive regulation of macrophage chemotaxis	biological_process	9	2	2646	3	8545	0.228246
GO:0002755	MyD88-dependent toll-like receptor signaling pathway	biological_process	9	2	2646	3	8545	0.228246
GO:0006526	arginine biosynthetic process	biological_process	12	2	2646	3	8545	0.228246
GO:0031507	heterochromatin assembly	biological_process	7	2	2646	3	8545	0.228246
GO:0021592	fourth ventricle development	biological_process	5	2	2646	3	8545	0.228246
GO:0030517	negative regulation of axon extension	biological_process	8	2	2646	3	8545	0.228246
GO:0055015	ventricular cardiac muscle cell development	biological_process	9	2	2646	3	8545	0.228246
GO:0032740	positive regulation of interleukin-17 production	biological_process	8	2	2646	3	8545	0.228246
GO:0034667	integrin alpha3-beta1 complex	cellular_component	6	2	2646	3	8545	0.228246
GO:0048478	replication fork protection	biological_process	9	2	2646	3	8545	0.228246
GO:0031997	N-terminal myristoylation domain binding	molecular_function	6	2	2646	3	8545	0.228246
GO:0051988	regulation of attachment of spindle microtubules to kinetochore	biological_process	8	2	2646	3	8545	0.228246
GO:0000183	chromatin silencing at rDNA	biological_process	6	2	2646	3	8545	0.228246
GO:0015770	sucrose transport	biological_process	10	2	2646	3	8545	0.228246
GO:0005513	detection of calcium ion	biological_process	6	2	2646	3	8545	0.228246
GO:0050859	negative regulation of B cell receptor signaling pathway	biological_process	10	2	2646	3	8545	0.228246
GO:0001778	plasma membrane repair	biological_process	7	2	2646	3	8545	0.228246
GO:2000049	positive regulation of cell-cell adhesion mediated by cadherin	biological_process	8	2	2646	3	8545	0.228246
GO:1902117	positive regulation of organelle assembly	biological_process	9	2	2646	3	8545	0.228246
GO:0005248	voltage-gated sodium channel activity	molecular_function	9	2	2646	3	8545	0.228246
GO:0071376	cellular response to corticotropin-releasing hormone stimulus	biological_process	8	2	2646	3	8545	0.228246
GO:0050848	regulation of calcium-mediated signaling	biological_process	9	2	2646	3	8545	0.228246
GO:0072384	organelle transport along microtubule	biological_process	9	2	2646	3	8545	0.228246
GO:0010459	negative regulation of heart rate	biological_process	10	2	2646	3	8545	0.228246
GO:0034142	toll-like receptor 4 signaling pathway	biological_process	9	2	2646	3	8545	0.228246
GO:1901837	negative regulation of transcription of nucleolar large rRNA by RNA polymerase I	biological_process	11	2	2646	3	8545	0.228246
GO:0010936	negative regulation of macrophage cytokine production	biological_process	9	2	2646	3	8545	0.228246
GO:0001222	transcription corepressor binding	molecular_function	7	2	2646	3	8545	0.228246
GO:0021532	neural tube patterning	biological_process	6	2	2646	3	8545	0.228246
GO:0019885	antigen processing and presentation of endogenous peptide antigen via MHC class I	biological_process	7	2	2646	3	8545	0.228246
GO:0030170	pyridoxal phosphate binding	molecular_function	6	13	2646	34	8545	0.228681
GO:0002244	hematopoietic progenitor cell differentiation	biological_process	6	13	2646	34	8545	0.228681
GO:0030175	filopodium	cellular_component	7	14	2646	37	8545	0.230249
GO:0008307	structural constituent of muscle	molecular_function	4	5	2646	11	8545	0.231913
GO:0060412	ventricular septum morphogenesis	biological_process	6	5	2646	11	8545	0.231913
GO:0030286	dynein complex	cellular_component	5	5	2646	11	8545	0.231913
GO:0008625	extrinsic apoptotic signaling pathway via death domain receptors	biological_process	7	5	2646	11	8545	0.231913
GO:0001656	metanephros development	biological_process	7	5	2646	11	8545	0.231913
GO:0030016	myofibril	cellular_component	7	5	2646	11	8545	0.231913
GO:0035257	nuclear hormone receptor binding	molecular_function	7	5	2646	11	8545	0.231913
GO:0035024	negative regulation of Rho protein signal transduction	biological_process	12	5	2646	11	8545	0.231913
GO:0045662	negative regulation of myoblast differentiation	biological_process	8	5	2646	11	8545	0.231913
GO:0070328	triglyceride homeostasis	biological_process	9	5	2646	11	8545	0.231913
GO:0005777	peroxisome	cellular_component	7	16	2646	43	8545	0.232089
GO:0002039	p53 binding	molecular_function	5	19	2646	52	8545	0.232655
GO:0048666	neuron development	biological_process	6	6	2646	14	8545	0.244301
GO:0007093	mitotic cell cycle checkpoint	biological_process	5	6	2646	14	8545	0.244301
GO:0030315	T-tubule	cellular_component	5	6	2646	14	8545	0.244301
GO:0042472	inner ear morphogenesis	biological_process	6	6	2646	14	8545	0.244301
GO:0010977	negative regulation of neuron projection development	biological_process	11	6	2646	14	8545	0.244301
GO:0033017	sarcoplasmic reticulum membrane	cellular_component	6	6	2646	14	8545	0.244301
GO:0030168	platelet activation	biological_process	5	6	2646	14	8545	0.244301
GO:0048675	axon extension	biological_process	7	6	2646	14	8545	0.244301
GO:0008219	cell death	biological_process	4	6	2646	14	8545	0.244301
GO:0032755	positive regulation of interleukin-6 production	biological_process	8	7	2646	17	8545	0.252393
GO:0072593	reactive oxygen species metabolic process	biological_process	5	7	2646	17	8545	0.252393
GO:0048741	skeletal muscle fiber development	biological_process	9	7	2646	17	8545	0.252393
GO:0005109	frizzled binding	molecular_function	7	7	2646	17	8545	0.252393
GO:0070273	phosphatidylinositol-4-phosphate binding	molecular_function	8	7	2646	17	8545	0.252393
GO:0050839	cell adhesion molecule binding	molecular_function	5	7	2646	17	8545	0.252393
GO:0051216	cartilage development	biological_process	6	7	2646	17	8545	0.252393
GO:0030141	secretory granule	cellular_component	8	8	2646	20	8545	0.257819
GO:0048536	spleen development	biological_process	7	8	2646	20	8545	0.257819
GO:0051015	actin filament binding	molecular_function	7	21	2646	59	8545	0.260937
GO:0048015	phosphatidylinositol-mediated signaling	biological_process	7	9	2646	23	8545	0.26148
GO:0001938	positive regulation of endothelial cell proliferation	biological_process	9	9	2646	23	8545	0.26148
GO:0005801	cis-Golgi network	cellular_component	6	10	2646	26	8545	0.263911
GO:0007224	smoothened signaling pathway	biological_process	6	11	2646	29	8545	0.265456
GO:0005518	collagen binding	molecular_function	5	11	2646	29	8545	0.265456
GO:0045211	postsynaptic membrane	cellular_component	5	11	2646	29	8545	0.265456
GO:0007411	axon guidance	biological_process	6	16	2646	44	8545	0.265893
GO:0008168	methyltransferase activity	molecular_function	6	12	2646	32	8545	0.266344
GO:0016055	Wnt signaling pathway	biological_process	7	15	2646	41	8545	0.266433
GO:0060070	canonical Wnt signaling pathway	biological_process	8	15	2646	41	8545	0.266433
GO:0048566	embryonic digestive tract development	biological_process	7	3	2646	6	8545	0.273722
GO:0043691	reverse cholesterol transport	biological_process	10	3	2646	6	8545	0.273722
GO:0061036	positive regulation of cartilage development	biological_process	7	3	2646	6	8545	0.273722
GO:0004089	carbonate dehydratase activity	molecular_function	7	3	2646	6	8545	0.273722
GO:0080111	DNA demethylation	biological_process	10	3	2646	6	8545	0.273722
GO:0048038	quinone binding	molecular_function	5	3	2646	6	8545	0.273722
GO:1902188	positive regulation of viral release from host cell	biological_process	7	3	2646	6	8545	0.273722
GO:0015701	bicarbonate transport	biological_process	9	3	2646	6	8545	0.273722
GO:0010875	positive regulation of cholesterol efflux	biological_process	11	3	2646	6	8545	0.273722
GO:0071404	cellular response to low-density lipoprotein particle stimulus	biological_process	6	3	2646	6	8545	0.273722
GO:0035137	hindlimb morphogenesis	biological_process	7	3	2646	6	8545	0.273722
GO:0008305	integrin complex	cellular_component	5	3	2646	6	8545	0.273722
GO:0043497	regulation of protein heterodimerization activity	biological_process	7	3	2646	6	8545	0.273722
GO:1900006	positive regulation of dendrite development	biological_process	12	3	2646	6	8545	0.273722
GO:0043548	phosphatidylinositol 3-kinase binding	molecular_function	5	3	2646	6	8545	0.273722
GO:0032870	cellular response to hormone stimulus	biological_process	6	3	2646	6	8545	0.273722
GO:0051694	pointed-end actin filament capping	biological_process	11	3	2646	6	8545	0.273722
GO:0010633	negative regulation of epithelial cell migration	biological_process	9	3	2646	6	8545	0.273722
GO:0010881	regulation of cardiac muscle contraction by regulation of the release of sequestered calcium ion	biological_process	9	3	2646	6	8545	0.273722
GO:0032331	negative regulation of chondrocyte differentiation	biological_process	8	3	2646	6	8545	0.273722
GO:0043149	stress fiber assembly	biological_process	8	3	2646	6	8545	0.273722
GO:0031402	sodium ion binding	molecular_function	8	3	2646	6	8545	0.273722
GO:0043616	keratinocyte proliferation	biological_process	5	3	2646	6	8545	0.273722
GO:0045943	positive regulation of transcription by RNA polymerase I	biological_process	10	3	2646	6	8545	0.273722
GO:0001527	microfibril	cellular_component	5	3	2646	6	8545	0.273722
GO:0060088	auditory receptor cell stereocilium organization	biological_process	9	3	2646	6	8545	0.273722
GO:0030278	regulation of ossification	biological_process	6	3	2646	6	8545	0.273722
GO:0034511	U3 snoRNA binding	molecular_function	8	3	2646	6	8545	0.273722
GO:0008037	cell recognition	biological_process	4	3	2646	6	8545	0.273722
GO:0006978	DNA damage response, signal transduction by p53 class mediator resulting in transcription of p21 class mediator	biological_process	9	3	2646	6	8545	0.273722
GO:0051493	regulation of cytoskeleton organization	biological_process	8	3	2646	6	8545	0.273722
GO:0006013	mannose metabolic process	biological_process	8	3	2646	6	8545	0.273722
GO:0009395	phospholipid catabolic process	biological_process	8	3	2646	6	8545	0.273722
GO:0001963	synaptic transmission, dopaminergic	biological_process	10	3	2646	6	8545	0.273722
GO:0003009	skeletal muscle contraction	biological_process	8	3	2646	6	8545	0.273722
GO:0005261	cation channel activity	molecular_function	7	3	2646	6	8545	0.273722
GO:0004115	3',5'-cyclic-AMP phosphodiesterase activity	molecular_function	10	3	2646	6	8545	0.273722
GO:0055117	regulation of cardiac muscle contraction	biological_process	10	3	2646	6	8545	0.273722
GO:0003334	keratinocyte development	biological_process	7	3	2646	6	8545	0.273722
GO:0016234	inclusion body	cellular_component	5	3	2646	6	8545	0.273722
GO:2000009	negative regulation of protein localization to cell surface	biological_process	7	3	2646	6	8545	0.273722
GO:0002687	positive regulation of leukocyte migration	biological_process	7	3	2646	6	8545	0.273722
GO:0042056	chemoattractant activity	molecular_function	7	3	2646	6	8545	0.273722
GO:0045178	basal part of cell	cellular_component	4	3	2646	6	8545	0.273722
GO:0000722	telomere maintenance via recombination	biological_process	9	3	2646	6	8545	0.273722
GO:0043653	mitochondrial fragmentation involved in apoptotic process	biological_process	8	3	2646	6	8545	0.273722
GO:0042832	defense response to protozoan	biological_process	8	3	2646	6	8545	0.273722
GO:0035721	intraciliary retrograde transport	biological_process	8	3	2646	6	8545	0.273722
GO:0005891	voltage-gated calcium channel complex	cellular_component	9	3	2646	6	8545	0.273722
GO:0002064	epithelial cell development	biological_process	6	3	2646	6	8545	0.273722
GO:0031428	box C/D snoRNP complex	cellular_component	6	3	2646	6	8545	0.273722
GO:1900745	positive regulation of p38MAPK cascade	biological_process	13	3	2646	6	8545	0.273722
GO:0016339	calcium-dependent cell-cell adhesion via plasma membrane cell adhesion molecules	biological_process	7	3	2646	6	8545	0.273722
GO:0045725	positive regulation of glycogen biosynthetic process	biological_process	11	3	2646	6	8545	0.273722
GO:1902176	negative regulation of oxidative stress-induced intrinsic apoptotic signaling pathway	biological_process	9	3	2646	6	8545	0.273722
GO:0044387	negative regulation of protein kinase activity by regulation of protein phosphorylation	biological_process	12	3	2646	6	8545	0.273722
GO:0061087	positive regulation of histone H3-K27 methylation	biological_process	12	3	2646	6	8545	0.273722
GO:0004497	monooxygenase activity	molecular_function	5	3	2646	6	8545	0.273722
GO:0032967	positive regulation of collagen biosynthetic process	biological_process	8	3	2646	6	8545	0.273722
GO:0001659	temperature homeostasis	biological_process	5	3	2646	6	8545	0.273722
GO:0051371	muscle alpha-actinin binding	molecular_function	8	3	2646	6	8545	0.273722
GO:0034375	high-density lipoprotein particle remodeling	biological_process	9	3	2646	6	8545	0.273722
GO:0006471	protein ADP-ribosylation	biological_process	9	3	2646	6	8545	0.273722
GO:0005523	tropomyosin binding	molecular_function	6	3	2646	6	8545	0.273722
GO:0045333	cellular respiration	biological_process	7	3	2646	6	8545	0.273722
GO:0070531	BRCA1-A complex	cellular_component	4	3	2646	6	8545	0.273722
GO:0032592	integral component of mitochondrial membrane	cellular_component	7	3	2646	6	8545	0.273722
GO:0046597	negative regulation of viral entry into host cell	biological_process	10	3	2646	6	8545	0.273722
GO:1900246	positive regulation of RIG-I signaling pathway	biological_process	8	3	2646	6	8545	0.273722
GO:0019369	arachidonic acid metabolic process	biological_process	11	3	2646	6	8545	0.273722
GO:0061072	iris morphogenesis	biological_process	5	3	2646	6	8545	0.273722
GO:0030676	Rac guanyl-nucleotide exchange factor activity	molecular_function	10	3	2646	6	8545	0.273722
GO:0046488	phosphatidylinositol metabolic process	biological_process	9	3	2646	6	8545	0.273722
GO:0005355	glucose transmembrane transporter activity	molecular_function	9	3	2646	6	8545	0.273722
GO:0009117	nucleotide metabolic process	biological_process	8	3	2646	6	8545	0.273722
GO:0014070	response to organic cyclic compound	biological_process	6	3	2646	6	8545	0.273722
GO:0003351	epithelial cilium movement involved in extracellular fluid movement	biological_process	7	3	2646	6	8545	0.273722
GO:0050767	regulation of neurogenesis	biological_process	8	3	2646	6	8545	0.273722
GO:0045944	positive regulation of transcription by RNA polymerase II	biological_process	10	125	2646	385	8545	0.27424
GO:0018108	peptidyl-tyrosine phosphorylation	biological_process	10	21	2646	60	8545	0.291086
GO:0042692	muscle cell differentiation	biological_process	6	4	2646	9	8545	0.292643
GO:0050431	transforming growth factor beta binding	molecular_function	6	4	2646	9	8545	0.292643
GO:0045840	positive regulation of mitotic nuclear division	biological_process	9	4	2646	9	8545	0.292643
GO:0071346	cellular response to interferon-gamma	biological_process	8	4	2646	9	8545	0.292643
GO:0071901	negative regulation of protein serine/threonine kinase activity	biological_process	12	4	2646	9	8545	0.292643
GO:0002080	acrosomal membrane	cellular_component	8	4	2646	9	8545	0.292643
GO:0043539	protein serine/threonine kinase activator activity	molecular_function	8	4	2646	9	8545	0.292643
GO:0090303	positive regulation of wound healing	biological_process	9	4	2646	9	8545	0.292643
GO:0008610	lipid biosynthetic process	biological_process	6	4	2646	9	8545	0.292643
GO:0006171	cAMP biosynthetic process	biological_process	12	4	2646	9	8545	0.292643
GO:0030833	regulation of actin filament polymerization	biological_process	8	4	2646	9	8545	0.292643
GO:2000378	negative regulation of reactive oxygen species metabolic process	biological_process	8	4	2646	9	8545	0.292643
GO:0070372	regulation of ERK1 and ERK2 cascade	biological_process	11	4	2646	9	8545	0.292643
GO:0032402	melanosome transport	biological_process	9	4	2646	9	8545	0.292643
GO:0004181	metallocarboxypeptidase activity	molecular_function	9	4	2646	9	8545	0.292643
GO:0051453	regulation of intracellular pH	biological_process	12	4	2646	9	8545	0.292643
GO:0032516	positive regulation of phosphoprotein phosphatase activity	biological_process	12	4	2646	9	8545	0.292643
GO:0017017	MAP kinase tyrosine/serine/threonine phosphatase activity	molecular_function	10	4	2646	9	8545	0.292643
GO:0005773	vacuole	cellular_component	6	4	2646	9	8545	0.292643
GO:0046827	positive regulation of protein export from nucleus	biological_process	10	4	2646	9	8545	0.292643
GO:0006644	phospholipid metabolic process	biological_process	7	4	2646	9	8545	0.292643
GO:0005657	replication fork	cellular_component	6	4	2646	9	8545	0.292643
GO:0004683	calmodulin-dependent protein kinase activity	molecular_function	9	4	2646	9	8545	0.292643
GO:0007585	respiratory gaseous exchange by respiratory system	biological_process	4	4	2646	9	8545	0.292643
GO:0008631	intrinsic apoptotic signaling pathway in response to oxidative stress	biological_process	7	4	2646	9	8545	0.292643
GO:0071392	cellular response to estradiol stimulus	biological_process	7	4	2646	9	8545	0.292643
GO:0071949	FAD binding	molecular_function	7	4	2646	9	8545	0.292643
GO:0031235	intrinsic component of the cytoplasmic side of the plasma membrane	cellular_component	6	4	2646	9	8545	0.292643
GO:0031226	intrinsic component of plasma membrane	cellular_component	5	4	2646	9	8545	0.292643
GO:0015026	coreceptor activity	molecular_function	5	4	2646	9	8545	0.292643
GO:0006839	mitochondrial transport	biological_process	6	4	2646	9	8545	0.292643
GO:0045987	positive regulation of smooth muscle contraction	biological_process	10	4	2646	9	8545	0.292643
GO:0043393	regulation of protein binding	biological_process	6	4	2646	9	8545	0.292643
GO:0048589	developmental growth	biological_process	4	4	2646	9	8545	0.292643
GO:0006959	humoral immune response	biological_process	5	4	2646	9	8545	0.292643
GO:0018149	peptide cross-linking	biological_process	9	4	2646	9	8545	0.292643
GO:0045087	innate immune response	biological_process	5	20	2646	57	8545	0.293181
GO:0008017	microtubule binding	molecular_function	7	29	2646	85	8545	0.300037
GO:0090141	positive regulation of mitochondrial fission	biological_process	10	5	2646	12	8545	0.302145
GO:0055007	cardiac muscle cell differentiation	biological_process	7	5	2646	12	8545	0.302145
GO:0043014	alpha-tubulin binding	molecular_function	7	5	2646	12	8545	0.302145
GO:0030705	cytoskeleton-dependent intracellular transport	biological_process	7	5	2646	12	8545	0.302145
GO:0045071	negative regulation of viral genome replication	biological_process	10	5	2646	12	8545	0.302145
GO:0048026	positive regulation of mRNA splicing, via spliceosome	biological_process	10	5	2646	12	8545	0.302145
GO:0003333	amino acid transmembrane transport	biological_process	11	5	2646	12	8545	0.302145
GO:0045930	negative regulation of mitotic cell cycle	biological_process	8	5	2646	12	8545	0.302145
GO:0005179	hormone activity	molecular_function	7	5	2646	12	8545	0.302145
GO:0050830	defense response to Gram-positive bacterium	biological_process	9	5	2646	12	8545	0.302145
GO:0031996	thioesterase binding	molecular_function	6	5	2646	12	8545	0.302145
GO:0017080	sodium channel regulator activity	molecular_function	5	5	2646	12	8545	0.302145
GO:0007569	cell aging	biological_process	5	5	2646	12	8545	0.302145
GO:0007254	JNK cascade	biological_process	13	5	2646	12	8545	0.302145
GO:0001786	phosphatidylserine binding	molecular_function	6	5	2646	12	8545	0.302145
GO:0008361	regulation of cell size	biological_process	6	5	2646	12	8545	0.302145
GO:0005215	transporter activity	molecular_function	3	15	2646	42	8545	0.303219
GO:0032436	positive regulation of proteasomal ubiquitin-dependent protein catabolic process	biological_process	12	15	2646	42	8545	0.303219
GO:0005929	cilium	cellular_component	4	13	2646	36	8545	0.306719
GO:0010718	positive regulation of epithelial to mesenchymal transition	biological_process	8	6	2646	15	8545	0.307187
GO:0016529	sarcoplasmic reticulum	cellular_component	7	6	2646	15	8545	0.307187
GO:0045599	negative regulation of fat cell differentiation	biological_process	8	6	2646	15	8545	0.307187
GO:0035904	aorta development	biological_process	7	6	2646	15	8545	0.307187
GO:0061098	positive regulation of protein tyrosine kinase activity	biological_process	12	6	2646	15	8545	0.307187
GO:0005882	intermediate filament	cellular_component	7	6	2646	15	8545	0.307187
GO:0050885	neuromuscular process controlling balance	biological_process	7	12	2646	33	8545	0.308236
GO:0043433	negative regulation of DNA-binding transcription factor activity	biological_process	6	11	2646	30	8545	0.309521
GO:0021757	caudate nucleus development	biological_process	6	1	2646	1	8545	0.309655
GO:0004657	proline dehydrogenase activity	molecular_function	6	1	2646	1	8545	0.309655
GO:0072163	mesonephric epithelium development	biological_process	8	1	2646	1	8545	0.309655
GO:0051177	meiotic sister chromatid cohesion	biological_process	6	1	2646	1	8545	0.309655
GO:1902764	positive regulation of embryonic skeletal joint development	biological_process	9	1	2646	1	8545	0.309655
GO:0030275	LRR domain binding	molecular_function	6	1	2646	1	8545	0.309655
GO:0030850	prostate gland development	biological_process	6	1	2646	1	8545	0.309655
GO:0003934	GTP cyclohydrolase I activity	molecular_function	9	1	2646	1	8545	0.309655
GO:0004534	5'-3' exoribonuclease activity	molecular_function	9	1	2646	1	8545	0.309655
GO:0060523	prostate epithelial cord elongation	biological_process	8	1	2646	1	8545	0.309655
GO:0003006	developmental process involved in reproduction	biological_process	4	1	2646	1	8545	0.309655
GO:2000677	regulation of transcription regulatory region DNA binding	biological_process	7	1	2646	1	8545	0.309655
GO:0032311	angiogenin-PRI complex	cellular_component	4	1	2646	1	8545	0.309655
GO:0048495	Roundabout binding	molecular_function	6	1	2646	1	8545	0.309655
GO:0070427	nucleotide-binding oligomerization domain containing 1 signaling pathway	biological_process	10	1	2646	1	8545	0.309655
GO:0061589	calcium activated phosphatidylserine scrambling	biological_process	9	1	2646	1	8545	0.309655
GO:0098583	learned vocalization behavior	biological_process	5	1	2646	1	8545	0.309655
GO:0008504	monoamine transmembrane transporter activity	molecular_function	6	1	2646	1	8545	0.309655
GO:0002541	activation of plasma proteins involved in acute inflammatory response	biological_process	9	1	2646	1	8545	0.309655
GO:0060397	growth hormone receptor signaling pathway via JAK-STAT	biological_process	9	1	2646	1	8545	0.309655
GO:0002636	positive regulation of germinal center formation	biological_process	10	1	2646	1	8545	0.309655
GO:0004767	sphingomyelin phosphodiesterase activity	molecular_function	8	1	2646	1	8545	0.309655
GO:0060775	planar cell polarity pathway involved in gastrula mediolateral intercalation	biological_process	10	1	2646	1	8545	0.309655
GO:0005018	platelet-derived growth factor alpha-receptor activity	molecular_function	11	1	2646	1	8545	0.309655
GO:0042416	dopamine biosynthetic process	biological_process	10	1	2646	1	8545	0.309655
GO:2001028	positive regulation of endothelial cell chemotaxis	biological_process	11	1	2646	1	8545	0.309655
GO:0034702	ion channel complex	cellular_component	6	1	2646	1	8545	0.309655
GO:0044328	canonical Wnt signaling pathway involved in positive regulation of endothelial cell migration	biological_process	9	1	2646	1	8545	0.309655
GO:0046661	male sex differentiation	biological_process	6	1	2646	1	8545	0.309655
GO:0009168	purine ribonucleoside monophosphate biosynthetic process	biological_process	11	1	2646	1	8545	0.309655
GO:0001775	cell activation	biological_process	4	1	2646	1	8545	0.309655
GO:0021545	cranial nerve development	biological_process	6	1	2646	1	8545	0.309655
GO:0042694	muscle cell fate specification	biological_process	6	1	2646	1	8545	0.309655
GO:0072574	hepatocyte proliferation	biological_process	6	1	2646	1	8545	0.309655
GO:0042475	odontogenesis of dentin-containing tooth	biological_process	7	1	2646	1	8545	0.309655
GO:0061141	lung ciliated cell differentiation	biological_process	8	1	2646	1	8545	0.309655
GO:0061026	cardiac muscle tissue regeneration	biological_process	7	1	2646	1	8545	0.309655
GO:0060244	negative regulation of cell proliferation involved in contact inhibition	biological_process	8	1	2646	1	8545	0.309655
GO:0015816	glycine transport	biological_process	8	1	2646	1	8545	0.309655
GO:0006343	establishment of chromatin silencing	biological_process	7	1	2646	1	8545	0.309655
GO:2000812	regulation of barbed-end actin filament capping	biological_process	9	1	2646	1	8545	0.309655
GO:0070315	G1 to G0 transition involved in cell differentiation	biological_process	6	1	2646	1	8545	0.309655
GO:0098902	regulation of membrane depolarization during action potential	biological_process	7	1	2646	1	8545	0.309655
GO:0005289	high-affinity arginine transmembrane transporter activity	molecular_function	10	1	2646	1	8545	0.309655
GO:0008241	peptidyl-dipeptidase activity	molecular_function	8	1	2646	1	8545	0.309655
GO:0044729	hemi-methylated DNA-binding	molecular_function	8	1	2646	1	8545	0.309655
GO:0031022	nuclear migration along microfilament	biological_process	8	1	2646	1	8545	0.309655
GO:0061591	calcium activated galactosylceramide scrambling	biological_process	9	1	2646	1	8545	0.309655
GO:0035566	regulation of metanephros size	biological_process	7	1	2646	1	8545	0.309655
GO:0043125	ErbB-3 class receptor binding	molecular_function	6	1	2646	1	8545	0.309655
GO:0051271	negative regulation of cellular component movement	biological_process	7	1	2646	1	8545	0.309655
GO:1901727	positive regulation of histone deacetylase activity	biological_process	12	1	2646	1	8545	0.309655
GO:0017077	oxidative phosphorylation uncoupler activity	molecular_function	5	1	2646	1	8545	0.309655
GO:0046959	habituation	biological_process	7	1	2646	1	8545	0.309655
GO:0003347	epicardial cell to mesenchymal cell transition	biological_process	8	1	2646	1	8545	0.309655
GO:0006308	DNA catabolic process	biological_process	8	1	2646	1	8545	0.309655
GO:0035579	specific granule membrane	cellular_component	8	1	2646	1	8545	0.309655
GO:0071470	cellular response to osmotic stress	biological_process	6	1	2646	1	8545	0.309655
GO:0018478	malonate-semialdehyde dehydrogenase (acetylating) activity	molecular_function	7	1	2646	1	8545	0.309655
GO:0071332	cellular response to fructose stimulus	biological_process	10	1	2646	1	8545	0.309655
GO:0008486	diphosphoinositol-polyphosphate diphosphatase activity	molecular_function	8	1	2646	1	8545	0.309655
GO:0044053	translocation of peptides or proteins into host cell cytoplasm	biological_process	8	1	2646	1	8545	0.309655
GO:0031952	regulation of protein autophosphorylation	biological_process	10	1	2646	1	8545	0.309655
GO:0042595	behavioral response to starvation	biological_process	6	1	2646	1	8545	0.309655
GO:0097639	L-lysine import across plasma membrane	biological_process	13	1	2646	1	8545	0.309655
GO:0060345	spleen trabecula formation	biological_process	6	1	2646	1	8545	0.309655
GO:0022010	central nervous system myelination	biological_process	7	1	2646	1	8545	0.309655
GO:0009051	pentose-phosphate shunt, oxidative branch	biological_process	7	1	2646	1	8545	0.309655
GO:0014734	skeletal muscle hypertrophy	biological_process	8	1	2646	1	8545	0.309655
GO:2000979	positive regulation of forebrain neuron differentiation	biological_process	11	1	2646	1	8545	0.309655
GO:0045823	positive regulation of heart contraction	biological_process	9	1	2646	1	8545	0.309655
GO:2000066	positive regulation of cortisol biosynthetic process	biological_process	10	1	2646	1	8545	0.309655
GO:0051447	negative regulation of meiotic cell cycle	biological_process	8	1	2646	1	8545	0.309655
GO:0051412	response to corticosterone	biological_process	9	1	2646	1	8545	0.309655
GO:0060035	notochord cell development	biological_process	6	1	2646	1	8545	0.309655
GO:0060028	convergent extension involved in axis elongation	biological_process	8	1	2646	1	8545	0.309655
GO:0048691	positive regulation of axon extension involved in regeneration	biological_process	9	1	2646	1	8545	0.309655
GO:0021954	central nervous system neuron development	biological_process	7	1	2646	1	8545	0.309655
GO:0046331	lateral inhibition	biological_process	7	1	2646	1	8545	0.309655
GO:0085029	extracellular matrix assembly	biological_process	6	1	2646	1	8545	0.309655
GO:0006581	acetylcholine catabolic process	biological_process	7	1	2646	1	8545	0.309655
GO:0086008	voltage-gated potassium channel activity involved in cardiac muscle cell action potential repolarization	molecular_function	10	1	2646	1	8545	0.309655
GO:1901863	positive regulation of muscle tissue development	biological_process	7	1	2646	1	8545	0.309655
GO:0004018	N6-(1,2-dicarboxyethyl)AMP AMP-lyase (fumarate-forming) activity	molecular_function	7	1	2646	1	8545	0.309655
GO:0070671	response to interleukin-12	biological_process	7	1	2646	1	8545	0.309655
GO:0031781	type 3 melanocortin receptor binding	molecular_function	9	1	2646	1	8545	0.309655
GO:0045940	positive regulation of steroid metabolic process	biological_process	9	1	2646	1	8545	0.309655
GO:0019203	carbohydrate phosphatase activity	molecular_function	8	1	2646	1	8545	0.309655
GO:0060575	intestinal epithelial cell differentiation	biological_process	8	1	2646	1	8545	0.309655
GO:0071870	cellular response to catecholamine stimulus	biological_process	8	1	2646	1	8545	0.309655
GO:0032962	positive regulation of inositol trisphosphate biosynthetic process	biological_process	11	1	2646	1	8545	0.309655
GO:0070079	histone H4-R3 demethylation	biological_process	13	1	2646	1	8545	0.309655
GO:0016742	hydroxymethyl-, formyl- and related transferase activity	molecular_function	6	1	2646	1	8545	0.309655
GO:0060169	negative regulation of adenosine receptor signaling pathway	biological_process	10	1	2646	1	8545	0.309655
GO:0097640	L-ornithine import across plasma membrane	biological_process	13	1	2646	1	8545	0.309655
GO:0014719	skeletal muscle satellite cell activation	biological_process	5	1	2646	1	8545	0.309655
GO:0003345	proepicardium cell migration involved in pericardium morphogenesis	biological_process	8	1	2646	1	8545	0.309655
GO:0003826	alpha-ketoacid dehydrogenase activity	molecular_function	5	1	2646	1	8545	0.309655
GO:0050711	negative regulation of interleukin-1 secretion	biological_process	9	1	2646	1	8545	0.309655
GO:0021688	cerebellar molecular layer formation	biological_process	5	1	2646	1	8545	0.309655
GO:0010641	positive regulation of platelet-derived growth factor receptor signaling pathway	biological_process	9	1	2646	1	8545	0.309655
GO:0030791	arsenite methyltransferase activity	molecular_function	8	1	2646	1	8545	0.309655
GO:0036313	phosphatidylinositol 3-kinase catalytic subunit binding	molecular_function	7	1	2646	1	8545	0.309655
GO:0070053	thrombospondin receptor activity	molecular_function	5	1	2646	1	8545	0.309655
GO:0004445	inositol-polyphosphate 5-phosphatase activity	molecular_function	10	1	2646	1	8545	0.309655
GO:0015887	pantothenate transmembrane transport	biological_process	11	1	2646	1	8545	0.309655
GO:0051795	positive regulation of timing of catagen	biological_process	10	1	2646	1	8545	0.309655
GO:0060113	inner ear receptor cell differentiation	biological_process	8	1	2646	1	8545	0.309655
GO:0001882	nucleoside binding	molecular_function	5	1	2646	1	8545	0.309655
GO:0035523	protein K29-linked deubiquitination	biological_process	10	1	2646	1	8545	0.309655
GO:0038009	regulation of signal transduction by receptor internalization	biological_process	8	1	2646	1	8545	0.309655
GO:0035093	spermatogenesis, exchange of chromosomal proteins	biological_process	5	1	2646	1	8545	0.309655
GO:2000546	positive regulation of endothelial cell chemotaxis to fibroblast growth factor	biological_process	10	1	2646	1	8545	0.309655
GO:0040040	thermosensory behavior	biological_process	4	1	2646	1	8545	0.309655
GO:0055024	regulation of cardiac muscle tissue development	biological_process	9	1	2646	1	8545	0.309655
GO:0010572	positive regulation of platelet activation	biological_process	9	1	2646	1	8545	0.309655
GO:0046167	glycerol-3-phosphate biosynthetic process	biological_process	9	1	2646	1	8545	0.309655
GO:0002315	marginal zone B cell differentiation	biological_process	10	1	2646	1	8545	0.309655
GO:0043380	regulation of memory T cell differentiation	biological_process	7	1	2646	1	8545	0.309655
GO:0048245	eosinophil chemotaxis	biological_process	7	1	2646	1	8545	0.309655
GO:0007586	digestion	biological_process	4	1	2646	1	8545	0.309655
GO:2000564	regulation of CD8-positive, alpha-beta T cell proliferation	biological_process	12	1	2646	1	8545	0.309655
GO:0042471	ear morphogenesis	biological_process	7	1	2646	1	8545	0.309655
GO:0004056	argininosuccinate lyase activity	molecular_function	7	1	2646	1	8545	0.309655
GO:0008374	O-acyltransferase activity	molecular_function	7	1	2646	1	8545	0.309655
GO:0070233	negative regulation of T cell apoptotic process	biological_process	12	1	2646	1	8545	0.309655
GO:0006704	glucocorticoid biosynthetic process	biological_process	8	1	2646	1	8545	0.309655
GO:1900020	positive regulation of protein kinase C activity	biological_process	13	1	2646	1	8545	0.309655
GO:0050692	DBD domain binding	molecular_function	6	1	2646	1	8545	0.309655
GO:1900138	negative regulation of phospholipase A2 activity	biological_process	10	1	2646	1	8545	0.309655
GO:0070487	monocyte aggregation	biological_process	8	1	2646	1	8545	0.309655
GO:0042490	mechanoreceptor differentiation	biological_process	7	1	2646	1	8545	0.309655
GO:2001257	regulation of cation channel activity	biological_process	8	1	2646	1	8545	0.309655
GO:0048698	negative regulation of collateral sprouting in absence of injury	biological_process	9	1	2646	1	8545	0.309655
GO:0032620	interleukin-17 production	biological_process	5	1	2646	1	8545	0.309655
GO:0070540	stearic acid binding	molecular_function	7	1	2646	1	8545	0.309655
GO:0046130	purine ribonucleoside catabolic process	biological_process	11	1	2646	1	8545	0.309655
GO:0085032	modulation by symbiont of host I-kappaB kinase/NF-kappaB cascade	biological_process	10	1	2646	1	8545	0.309655
GO:0047710	bis(5'-adenosyl)-triphosphatase activity	molecular_function	9	1	2646	1	8545	0.309655
GO:0070086	ubiquitin-dependent endocytosis	biological_process	8	1	2646	1	8545	0.309655
GO:0014042	positive regulation of neuron maturation	biological_process	11	1	2646	1	8545	0.309655
GO:0070230	positive regulation of lymphocyte apoptotic process	biological_process	11	1	2646	1	8545	0.309655
GO:0019144	ADP-sugar diphosphatase activity	molecular_function	8	1	2646	1	8545	0.309655
GO:2001247	positive regulation of phosphatidylcholine biosynthetic process	biological_process	8	1	2646	1	8545	0.309655
GO:0060689	cell differentiation involved in salivary gland development	biological_process	6	1	2646	1	8545	0.309655
GO:1990504	dense core granule exocytosis	biological_process	10	1	2646	1	8545	0.309655
GO:0007199	G protein-coupled receptor signaling pathway coupled to cGMP nucleotide second messenger	biological_process	7	1	2646	1	8545	0.309655
GO:0052654	L-leucine transaminase activity	molecular_function	8	1	2646	1	8545	0.309655
GO:0072214	metanephric cortex development	biological_process	7	1	2646	1	8545	0.309655
GO:2000620	positive regulation of histone H4-K16 acetylation	biological_process	13	1	2646	1	8545	0.309655
GO:0007602	phototransduction	biological_process	5	1	2646	1	8545	0.309655
GO:0042360	vitamin E metabolic process	biological_process	7	1	2646	1	8545	0.309655
GO:2001106	regulation of Rho guanyl-nucleotide exchange factor activity	biological_process	8	1	2646	1	8545	0.309655
GO:2000405	negative regulation of T cell migration	biological_process	9	1	2646	1	8545	0.309655
GO:0032388	positive regulation of intracellular transport	biological_process	8	1	2646	1	8545	0.309655
GO:2000312	regulation of kainate selective glutamate receptor activity	biological_process	10	1	2646	1	8545	0.309655
GO:0090270	regulation of fibroblast growth factor production	biological_process	5	1	2646	1	8545	0.309655
GO:0032972	regulation of muscle filament sliding speed	biological_process	10	1	2646	1	8545	0.309655
GO:0048298	positive regulation of isotype switching to IgA isotypes	biological_process	11	1	2646	1	8545	0.309655
GO:0004096	catalase activity	molecular_function	5	1	2646	1	8545	0.309655
GO:0008887	glycerate kinase activity	molecular_function	7	1	2646	1	8545	0.309655
GO:0051593	response to folic acid	biological_process	6	1	2646	1	8545	0.309655
GO:0042984	regulation of amyloid precursor protein biosynthetic process	biological_process	9	1	2646	1	8545	0.309655
GO:0015068	glycine amidinotransferase activity	molecular_function	7	1	2646	1	8545	0.309655
GO:0009229	thiamine diphosphate biosynthetic process	biological_process	8	1	2646	1	8545	0.309655
GO:0072174	metanephric tubule formation	biological_process	7	1	2646	1	8545	0.309655
GO:0015280	ligand-gated sodium channel activity	molecular_function	9	1	2646	1	8545	0.309655
GO:0045925	positive regulation of female receptivity	biological_process	8	1	2646	1	8545	0.309655
GO:0072518	Rho-dependent protein serine/threonine kinase activity	molecular_function	9	1	2646	1	8545	0.309655
[truncated: 5,119 more rows]

## Sheet: Table S5
Table S5 KEGG enrichment analysis of DEMs
[truncated: 150 more rows]

[truncated: 6 more sheets: Table S6, Table S7, Table S8, Table S9, Table S10, Table S11]
